# Supplementary material for: Parkin regulates adiposity by coordinating mitophagy with mitochondrial biogenesis in white adipocytes
Source: Nat Commun. 2022 Nov 4;13:6661. doi: 10.1038/s41467-022-34468-2 (PMC9636263; doi:10.1038/s41467-022-34468-2)
Supplement: Supplementary file 4 — Source Data [file 41467_2022_34468_MOESM4_ESM.xlsx]

## Sheet: Figure 1
	Fig. 1a
	D0			D4			D14			D0			D4			D14
	1.02845	1.09465	0.876894	19.0336	17.154	19.4335	19.4335	21.8638	23.4331	0.424515	1.99155	0.583939	3.28044	5.96618	4.15224	3.98309	17.9248	4.83625
	Fig. 1b
	D0			D4			D14			D0			D4			D6
	0.304972	1.65491	1.04012	16.2994	20.067	14.792	14.6899	10.5323	13.9941	1.10649	0.936913	0.9566	3.02301	3.23998	3.28521	11.2823	12.1762	15.4121
	Fig.e 1c			Fig. 1d							Fig.1e
	from eWAT	Parkin		from iWAT	Parkin	Actin	Parkin/Actin	Average	Ratio		0	6	12
	SVF	ND		SVF	21149.8	20668.7	1.02328	1.03052	0.992969		ND	87585.4	73604.7
		ND			19183.9	22154.2	0.865927	1.03052	0.840282		ND	92872.2	62826.1
		ND			21705	18052	1.20236	1.03052	1.16675		ND	77277.8	72031.8
	eWAT	91069.5		iWAT	90872	41849	2.17143	1.03052	2.10712
		105729			94979	30023.8	3.16346	1.03052	3.06977
		103559			74401.1	20502	3.62897	1.03052	3.52149
	Fig. 1f			Fig. 1g
	NC	HFD		NC	HFD
	0.196389	1.09599		1.91447	1.36641
	1.36859	3.0702		1.07788	0.764432
	1.94725	2.22809		1.13348	0.355964
	1.01751	1.89103		0.710369	0.351044
	0.470256	2.2608		0.682769	0.842838
		1.94643		0.481035	0.956983

## Sheet: Figure 2
	Fig. 2a																		Fig. 2e
		Control f/f-HFD								ParkinAdi-HFD									Control f/f-HFD	ParkinAdi-HFD
	0	22	23.03	23.33	18.55	20.21	19.6	22.66	18.78	20.08	18.5	18.51	18.48	19.53	19.14	19.62	21.95		94.8025	97.98
	1	23.68	25.82	25.23	19.93	21.01	21.07	24.49	19.44	20.1	19.29	19.17	21.34	19.83	19.86	22.11	20.07		285.938	40.7975
	2	24.56	29.82	27.61	21.03	19.93	22.66	22.17	27.33	20.8	20.28	19.93	23.19	20.88	21.73	23.93	20.82		123.922	43.545
	3	26.3	32.82	29.69	21.69	23.18	23.29	28.27	20.7	21.84	20.71	20.61	23.55	21.55	22.47	25.06	21.09		488.243	38.98
	4	27.47	35.99	31.92	22.67	24.04	24.93	31.09	22.59	22.67	21.84	21.29	24.54	21.99	23.53	25.96	22.4		76	103.625
	5	dead	33.15	22.11	24.2	28.58	37.56	33.95	25.76	23.31	21.6	20.8	23.81	21.73	23.79	25.59	22.72		296.175	178.63
	6		34.74	22.69	25.3	29.5	39.64	35.07	26.6	25.69	25.73	22.43	24.68	23.63	24.34	26.95	23.97		145.845	54.8175
	7		34.1	missing	25.92	26.51	31.01	41.24	36.21	23.49	28.5	24.31	25.51	23.41	23.03	26.38	25.29		66.375	40.3675
	8		36.29	25.18	28.36	34.09	44.38	39.53	27.84	28.09	23.59	23.45	28.47	25.3	25.49	29.69	25.56		90.7675	158.785
	9		29.39	41.04	45.44	36.5	28.9	37.81	missing	26.82	26.22	28.03	29.65	24.43	23.6	25.44	30.27		241.22	77.4075
																			154.273	92.255
	Fig.2b																		193.68	176.085
		Control f/f						AdiPKO											161.965	99.7775
	Fat mass	8.15	16.45	19.02	12.2	7.55	3.57	6.23	3.95	6.73	1.77	3.23	4.89	7.69	8.53				130.535	72.425
	Lean mass	19.98	20.64	22.92	24.54	22.65	19.98	19.33	20.66	20.02	19.97	20.95	missing	19.06	20.97				270.132	44.985
																			239.637	116.493
	Fig. 2c																		84.1475	45.005
		Control f/f							ParkinAdi										212.09	99.2825
	0	85	93	118	108	129	88	92	80	81	90	83	106	102	90				162.03	72.0725
	15	301	306	279	231	310	259	234	270	273	261	238	291	259	263				18.8775	187.905
	30	311	314	299	297	389	318	244	306	277	316	230	261	299	270				107.418	74.8825
	45	286	237	275	313	356	370	298	264	246	268	203	240	264	271				164.097	22.485
	60	274	211	270	310	344	376	208	255	200	236	187	236	238	232				45.47	115.903
	90	219	148	166	221	270	280	152	164	144	177	123	192	158	152				49.8525	55.0375
	120	157	149	143	185	252	192	166	142	129	152	120	173	139	134				12.02	32.5775
																			9.3225	182.118
	Fig.2d																		76.3125	47.5125
		Control f/f					ParkinAdi													138.38
	0	183	241	232	261	249	190	239	174	186	250								118.655	24.815
	15	176	171	206	256	259	158	149	169	182	158								135.92	46.395
	30	135	144	157	171	168	123	108	125	134	143								261.928	69.82
	60	130	112	143	151	158	111	80	123	120	118								315.305	27.075
	90	131	114	147	175	166	111	81	156	130	141								310.777	57.5175
	120	139	151	161	200	178	138	95	121	140	131								151.905	130.16
																			146.415	23.9375
	Fig. 2f																		238.088	82.0725
	Leukotriene Metabolism	Dendritic cell differentiation	Calcium transmembrane transport	Macrophage Migration	Lipid storage regulation	carbohydrate derivative transport	Leukocyte regulation	TLR4 Signaling	Cytokine mediated signaling	IL-6 Production	IFN-y Production	TNF-a Production	TGF-B Signaling	Inflammatory Response	lipid transport	Fatty acid metabolism			178.53	137.683
	11.36	11.19	10.05	9.94	9.52	7.88	7.36	6.93	6.59	6.32	5.94	5.8	5.57	5.31	3.06	2.7			162.97	97.0075
																			281.52	77.9
	Fig.2f				Fig. 2g														109.79	87.7775
		log2FoldChange	-log10(PValue)		C	uM2	%												357.788	139.92
	Gpr50	-6.24554	9.853		0.2453	7.5	3.27067												159.398	54.5525
	Itgad	-5.32103	6.45		0.3121	7.5	4.16133												249.825	145.32
	Tph2	-5.31365	7.741		0.2772	7.5	3.696												378.46	119.772
	Tm4sf19	-4.78037	6.63																259.325	70.6125
	Rnase9	-4.75762	4.428		ParkinAdi														19.66	92.2125
	Mstn	-4.60095	6.176		0.1124	7.5	1.49867												29.2075	90.205
	Hpx	-4.37401	7.571		0.0524	7.5	0.698667												215.3	58.8325
	Mup11	-4.13342	4.198		0.0987	7.5	1.316												190.268	147.887
	Mup2	-4.12481	3.902																96.7075	50.7125
	Mup12	-4.05026	3.532																234.1	22.99
	Trdn	-4.01888	6.679																	154.667
	Mup-ps22	-4.01868	3.547																37.0875	133.085
	Chil3	-4.00942	5.005																28.47	160.202
	Mup17	-3.97087	3.909																40.9175	31.4925
	Mup8	-3.90882	3.351																91.8775	113.445
	Otop1	-3.89813	5.496																22.8025	155.335
	Vsig8	-3.83783	8.848																46.4	41.1025
	Mup3	-3.7963	3.428																6.83	82.99
	Mup19	-3.75894	3.462																52.97	139.4
	BC048679	-3.7173	3.181																51.0575	127.885
	Serpina16	-3.68415	4.258																20.0925	28.9475
	Gpnmb	-3.66122	8.569																11.6975	131.512
	Wfdc13	-3.6116	3.817																31.2975	30.075
	Sptlc3	-3.60483	3.277																63.46
	Pvalb	-3.55879	4.211																40.1675	19.185
	Defb22	-3.52655	3.086																38.4375	8.14
	Dsg1a	-3.47308	6.76																35.0625	21.2675
	Ces5a	-3.45831	4.366																55.23	5.6175
	Cwh43	-3.4548	3.285																15.4675	6.18
	Atp6v0d2	-3.39812	6.663																20.985	37.37
	Mup14	-3.3827	2.653																45.3	15.1375
	F7	-3.33951	6.584																36.565	35.1225
	Ubd	-3.32152	4.183																12.665	69.49
	Spink8	-3.28299	2.93																15.46	67.23
	Eef1a2	-3.27538	4.513																96.5325	28.72
	Saa3	-3.2694	2.933																39.4425	17.64
	Apob	-3.25137	3.078																40.4175	21.6275
	Spint3	-3.23493	2.226																57.865	90.61
	Ltf	-3.17019	3.853																54.5725	66.2825
	Dsg1b	-3.16488	4.677																19.105	12.525
	Acoxl	-3.15022	4.818																84.24	49.6775
	Mup16	-3.13686	2.646																31.025	6.715
	Slc5a7	-3.12689	3.999																9.92	19.3475
	Ct55	-3.12227	4.894																50.445	21.3525
	Il1rn	-3.11248	6.872																46.6425	64.3725
	Mmp12	-3.10064	7.436																56.5225	10.8675
	Unc80	-3.09466	3.859																17.49	37.2925
	Pex5l	-3.08974	3.668																41.6575	41.9175
	Rgs1	-3.07489	6.268																16.3625	51.39
	Cyp2c70	-3.06899	4.92																2.085	39.85
	Npy	-3.06183	3.531																5.255	22.4325
	Cyp2a12	-3.06041	2.093																118.957	30.9175
	Fam83d	-3.02732	6.122																47.35	67.91
	Slc37a2	-3.02337	5.208																28.6375	19.0325
	Dhrs9	-3.02125	4.408																21.27	20.125
	Saa1	-3.00806	2.472																44.88	38.2025
	Apoa1	-3.00009	2.327																50.6775	108.858
	Hephl1	-2.99861	3.731																5.44	11.7225
	Ceacam10	-2.98977	2.629																46.1525	27.29
	Ly6f	-2.98452	2.486																32.825	35.0675
	Alpk2	-2.97621	4.397																17.92	6.87
	Tfr2	-2.91541	4.105																11.27	31.84
	Ptchd1	-2.90224	4.061																33.8075	30.71
	Fmr1nb	-2.88767	6.411																78.0075	38.6125
	Ankdd1a	-2.88237	3.37																48.9675	89.07
	Adam8	-2.8499	4.601																61.45	76.2825
	AU022793	-2.83375	4.01																35.7675	13.875
	Defb37	-2.79384	2.067																58.5725	28.7575
	Mup-ps21	-2.77304	4.566																55.04	60.0025
	Pate1	-2.7697	2.088																26.88	31.9725
	Lipf	-2.7571	4.004																31.1975	20.4425
	Pik3ap1	-2.73479	2.607																93.82	27.43
	Itgax	-2.7176	5.104																34.6	20.855
	Muc13	-2.64298	3.434																34.555	15.1825
	Themis	-2.6219	2.4																22.8175	21.5575
	Il7r	-2.60742	4.287																41.8375	11.4125
	Mmp8	-2.58337	2.463																21.34	7.395
	Gm33103	-2.56729	2.808																0.0025	68.3025
	Gm5150	-2.55847	3.781																19.4125	37.045
	A230028O05Rik	-2.55614	2.91																124.28	18.1225
	Card11	-2.55131	3.396																105.507	36.845
	Wfdc16	-2.5385	2.279																23.8925	5.2475
	Olr1	-2.5197	2.923																39.2775	73.365
	Ttr	-2.51812	2.311																50.1075	41.5425
	Eya1	-2.48317	4.481																106.843	28.3625
	Gm36079	-2.43596	2.819																98.4025	10.0375
	Hk3	-2.4094	4.335																98.4725	57.585
	Atf3	-2.3995	4.999																98.35	19.5725
	Mrc2	-2.38723	4.218																27.2775	19.0575
	Sirpb1b	-2.38394	4.859																53.84	20.375
	Ncan	-2.36971	3.198																69.9975	9.025
	Arhgap25	-2.36573	5.349																86.695	50.26
	Dock8	-2.34945	3.411																73.1525	9.7525
	Ahsg	-2.34168	2.147																28.8175	22.525
	Cd180	-2.33056	3.905																15.965	26.1875
	Slc15a3	-2.32918	4.73																30.655	12.7625
	Gm14699	-2.32909	6.431																51.0475	29.1475
	Gm4610	-2.32388	2.69																23.17	46.6075
	S100a8	-2.29537	2.635																49.6275	45.0775
	Serpinb9b	-2.28218	2.904																10.28	15.415
	Glb1l3	-2.27101	2.073																17.57	20.735
	Dppa3	-2.26454	3.19																68.81	10.615
	Cngb3	-2.2632	2.026																79.1175	13.2125
	Cdk18	-2.22417	2.52																38.8525	62.9875
	Myo1f	-2.22059	3.379																17.84	32.575
	Aadacl2fm1	-2.21947	3.46																20.3425	31.51
	Cd300lb	-2.20997	4.657																50.4575	26.585
	Gm36827	-2.20883	4.303																24.775	71.4375
	Casq1	-2.18966	2.812																40.3425	67.035
	Gm17749	-2.1891	3.208																79.2675	12.965
	Gm4952	-2.18374	2.75																44.1	29.8625
	Serpind1	-2.18249	4.075																41.8075	64.6275
	Gabbr2	-2.17881	3.077																35.1125	23.9475
	Ighv1-9	-2.17624	2.203																26.16	52.2825
	Fos	-2.16739	4.835																29.73	56.02
	Gm48065	-2.16636	2.307																41.8025	28.68
	Tlr8	-2.16099	2.135																35.105	9.035
	Cd22	-2.15905	2.913																26.7575	6.8175
	Cdk15	-2.14015	2.082																69.155	21.1475
	Cntn2	-2.12185	2.604																37.3625	26.6925
	Zranb3	-2.10362	2.448																76.7775	12.5675
	Gas2l3	-2.10188	3.201																	15.24
	Trem2	-2.08574	3.274																198.923	2.085
	Serpinc1	-2.08345	2.894																126.578	11.6275
	Ryr2	-2.05738	2.173																98.6925	24.4675
	Colq	-2.0474	2.66																104.927	33.91
	Dusp15	-2.04112	4.124																66.855	138.945
	Fgf13	-2.03854	5.021																53.17	11.37
	Trac	-2.02415	4.588																62.8425	28.74
	Plch2	-2.02247	2.299																12.1025	78.8025
	Sirpb1c	-2.01903	3.539																228.118	14.655
	Gm3234	-2.01465	2.136																67.0925	21.3
	Ripor3	-2.01211	2.802																36.41	17.2375
	Cd68	-2.00689	6.112																109.498	69.0675
	Il13ra2	-1.98909	2.046																159.58	17.555
	Cd300c2	-1.98531	3.266																150.423	28.29
	Lat2	-1.97932	3.485																229.817	15.525
	Igsf21	-1.97478	2.661																142.757	38.045
	Spc25	-1.96408	2.998																81.5725	40.62
	Dlgap5	-1.95317	3.012																130.192	43.1725
	Tlr13	-1.95182	2.789																88.7425	20.46
	Egr2	-1.93959	2.49																67.7525	6.315
	Lilr4b	-1.93955	3.047																41.5575	28.2325
	Specc1	-1.93563	2.656																72.0125	27.34
	Oit3	-1.91739	3.008																80.5625	9.4625
	Fabp7	-1.91568	2.399																76.65	48.475
	Tnip3	-1.9148	3.557																102.468	31.115
	Art2a	-1.90346	2.279																159.465	8.1225
	Cd84	-1.89981	4.513																193.627	45.005
	Anpep	-1.88512	2.699																104.793	38.885
	Gtse1	-1.88115	3.951																177.17	55.63
	Itgb2	-1.86766	3.734																78.945	51.54
	Pianp	-1.86282	2.376																60.9675	36.02
	Car9	-1.85819	4.06																117.627	10.405
	H2-M2	-1.85046	3.282																295.077	14.0875
	Sirpb1a	-1.84757	2.858																105.055	30.45
	Gm26947	-1.84136	2.313																71.4925	14.97
	Gys2	-1.83644	3.513																233.58	8.975
	C5ar2	-1.83357	3.454																42.105	10.4175
	Pik3r5	-1.82984	3.524																65.99	43.1075
	Lcp1	-1.82787	2.935																131.732	52.11
	Cox6a2	-1.8047	2.271																138.808	35.085
	Ctss	-1.80174	4.463																95.4575	25.5825
	Atp1a3	-1.79404	3.326																32.5775	43.0525
	Cyp2c23	-1.79001	3.006																36.3975	65.105
	Sycp3	-1.78543	3.003																87.61	67.1275
	Stap1	-1.78368	3.272																23.9025	24.955
	Cd200r1	-1.78366	4.48																106	28.5775
	Hp	-1.78069	2.789																101.66	16.4425
	Creb3l3	-1.77972	2.587																63.77	8.5325
	Gm35315	-1.77068	2.714																87.97	21.89
	Atp1a4	-1.76106	3.073																50.33	43.7125
	Fam83f	-1.7493	3.032																48.8075
	Cxcl2	-1.74814	2.852																33.89	94.1925
	Mpeg1	-1.74731	3.792																	83.87
	Nceh1	-1.74453	2.66																79.7875	107.093
	Igsf6	-1.73516	4.731																158.155	153.205
	Atp8b4	-1.73323	3.184																104.002	108.032
	Nxf2	-1.72838	2.743																65.88	98.5525
	Nckap1l	-1.72715	2.688																140.53	16.765
	C3ar1	-1.72526	3.211																54.995	135.107
	Paqr9	-1.72063	4.21																190.062	122.695
	Eme1	-1.70908	2.126																86.9	116.07
	Lctl	-1.69703	2.669																131.032	189.28
	Mtarc1	-1.69228	3.497																122.632	170.945
	Ccl2	-1.6872	3.212																72.825	91.7525
	Nfkbid	-1.68574	4.768																99.325	63.3125
	Dcstamp	-1.66097	3.633																67.165	37.49
	Lpar3	-1.65889	3.128																112.145	49.775
	Sult4a1	-1.65857	2.529																129.98	143.465
	Gm42544	-1.65652	2.738																82.9125	57.535
	9030619P08Rik	-1.6543	2.317																105.6	39.9725
	Camk2a	-1.6535	2.529																197.57	68.8525
	Nup210	-1.65272	2.031																192.67	64.275
	Btbd17	-1.65138	2.409																121.03	51.4675
	Hpgds	-1.64514	2.239																96.3925	123.343
	Gm36283	-1.64002	2.518																134.208	88.6275
	Ly9	-1.63842	3.168																115.228	34.4475
	Galnt9	-1.62601	2.413																46.14	54.7375
	Gm5424	-1.61865	3.261																188.01	54.89
	Arg1	-1.60879	2.509																147.955	110.74
	C5ar1	-1.60695	3.25																109.98	8.295
	Stambpl1	-1.60692	3.659																128.363	19.0225
	Cacna1f	-1.60545	2.94																139.005	189.278
	Gm47815	-1.60333	2.101																62.985	182.77
	Adgre1	-1.60251	3.416																87.9	175.47
	Soat1	-1.60203	2.524																68.385	162.018
	Slc9a4	-1.59842	3.211																120.808	70.82
	Slc22a2	-1.59565	2.863																88.9275	46.16
	Pltp	-1.59484	2.854																35.68	69.075
	Mcoln2	-1.58648	3.361																28.165	115.12
	Mmp13	-1.58415	2.401																	13.6175
	2210406H18Rik	-1.57898	2.824																104.688	20.2125
	Fam122b	-1.57023	2.081																122.487	100.838
	Stac2	-1.56524	3.123																67.09	74.74
	Serpina3d-ps	-1.56227	2.009																46.0325	79.4025
	Ccn5	-1.5538	2.981																16.4775	53.6525
	Htr2b	-1.55306	2.408																147.308	43.0125
	Tmem132a	-1.55252	2.206																82.135	52.695
	Adssl1	-1.54196	2.689																67.015	138.04
	Pcolce2	-1.52746	3.578																122.335	25.1725
	Csf3r	-1.52113	2.498																48.2075	71.3075
	Evl	-1.52092	2.959																108.955	143.148
	Gm43458	-1.51669	2.31																117.683	87.9175
	C920009B18Rik	-1.50465	2.075																56.04	137.86
	Cyp4f14	-1.50194	2.58																24.285	140.018
	Gm12220	-1.50167	2.167																82.1875	92.5325
	Blnk	-1.49017	2.238																78.8875	216.755
	Glipr1	-1.48022	2.171																112.013	56.5975
	Rrad	-1.47447	2.884																65.5175	107.763
	Ass1	-1.47129	3.256																136.825	99.3
	Pramef12	-1.4626	2.173																62.575
	Slamf8	-1.46078	3.616																87.4925	133.775
	Zc3h12d	-1.4573	2.301																139.062	103.355
	Cd200r4	-1.45028	2.331																89.575	141.817
	Cd300a	-1.43925	2.762																52.9525	104.8
	Aunip	-1.42129	2.236																99.9475	8.245
	Eya4	-1.41968	2.542																99.7025	0.0025
	Ucp2	-1.41594	3.362																83.67	24.73
	Lipa	-1.41281	3.701																66.2425	63.475
	Lrg1	-1.40633	2.451																54.845	18.015
	Lgals3	-1.40459	2.192																85.28	55.715
	Hapln3	-1.40152	3.239																50.9075	95.155
	Cdkn1a	-1.39803	3.135																154.708	113.308
	Akr1cl	-1.3839	2.725																62.21	169.532
	Tlr1	-1.37345	2.023																37.55	108.748
	Palld	-1.36809	3.029																72.4	53.6675
	Msr1	-1.36779	2.107																63.95	65.665
	Tpcn2	-1.35692	2.204																32.105	73.41
	Cd44	-1.35497	2.809																76.7775	121.68
	Tbxas1	-1.35172	3.039																67.6	108.377
	Ptpn22	-1.34933	2.38																61.1425	47.095
	Matk	-1.34626	2.202																51.92	102.647
	Tcirg1	-1.34533	3.331																47.565	55.0525
	Pimreg	-1.34292	2.801																45.66	104.763
	Lep	-1.33999	2.933																54.47	92.33
	Gm47929	-1.32965	2.051																23.7	22.37
	Laptm5	-1.32965	3.165																74.8225	60.5475
	Pdk4	-1.32886	2.134																69.295	85.925
	Nedd9	-1.32405	2.288																45.0275	21.555
	Ptchd4	-1.32217	2.635																52.43	145.857
	Phospho1	-1.32201	2.119																68.6675	52.1625
	1700010I14Rik	-1.32073	2.515																	54.805
	Slc11a1	-1.32062	3.447																165.28	64.2275
	Fndc8	-1.31739	2.665																146.31	32.8125
	Pirb	-1.31451	3.064																153.303	58.5125
	Lamb3	-1.30597	3.072																130.113	72.6875
	Spi1	-1.30313	2.933																87.1925	46.3225
	Syk	-1.30306	2.189																71.6425	35.2475
	Cdca7l	-1.30218	2.192																170.46	64.5675
	Dpep2	-1.29713	2.452																52.87	67.1725
	Hdac9	-1.29246	2.908																70.2425	54.0625
	Car8	-1.29192	2.299																39.005	78.985
	Gask1b	-1.29053	4.582																217.023	39.5625
	Btk	-1.29011	2.478																95.0175	48.64
	Pld3	-1.28968	3.492																217.482	69.245
	Slamf7	-1.28848	2.425																187.54	96.0075
	Tfpi2	-1.2863	2.281																69.4075	71.6975
	Cd300ld	-1.27054	2.317																62.005	133.512
	Plxnc1	-1.26859	2.04																145.982	110.317
	Acta2	-1.26005	3.326																95.3775	40.7125
	Ccnb2	-1.25164	3.067																158.315	40.4275
	Tnfaip2	-1.25054	3.257																85.3875	101.36
	Duoxa1	-1.25041	2.377																34.24	100.285
	Ptafr	-1.24876	2.842																128.18	99.58
	Daglb	-1.24316	2.891																176.782	78.57
	E130310I04Rik	-1.24297	2.548																86.5925	37.7725
	Apobec1	-1.24124	3.018																56.155	10.0375
	Serpina3n	-1.23056	2.118																48.02
	Gm15925	-1.22612	2.035																	38.48
	Bin2	-1.22546	2.052																	48.3875
	Lbp	-1.22141	3.184																	32.295
	Gm15931	-1.21561	2.728																	37.1375
	Dhcr7	-1.21372	2.532																	55.3825
	Cyth4	-1.20692	2.202																	18.3375
	Clec12a	-1.20549	2.381																	48.0775
	Hmga1b	-1.20182	3.955																	67.5725
	Lrrc25	-1.19925	2.009																	13.34
	Ldb3	-1.19392	3.314																	51.725
	Cnr2	-1.1828	2.093																	57.05
	Mfge8	-1.18114	3.921																	21.0225
	Sash3	-1.18113	2.559																	49.5975
	B430212C06Rik	-1.18002	2.499																	57.3475
	Prkn	-1.17997	4.015																	36.195
	Tlr6	-1.16688	2.238																	45.42
	Tnfrsf1b	-1.15784	2.213																	32.9725
	Hbegf	-1.15397	2.352																	46.185
	Grid1	-1.15078	2.296																	32.3825
	Csf2ra	-1.14916	3.848																	39.33
	Hmox1	-1.14418	5.178																	32.8675
	Arhgap9	-1.14135	2.549																	36.6225
	Ear-ps2	-1.14085	2.449																	26.8125
	Irf8	-1.14072	2.796																	54.475
	Lrmp	-1.13741	2.478																	41.5725
	Lpxn	-1.12986	2.702																	12.6375
	Lcp2	-1.12677	3.697																	56.1775
	Sfrp5	-1.12627	3.056																	13.86
	Syp	-1.12354	2.122																	44.1075
	Septin9	-1.11493	2.79																	44.74
	Kcnab2	-1.11039	2.157																	30.2275
	Cotl1	-1.10854	2.053																	20.7675
	Pfkfb4	-1.10659	3.016																	94.6275
	Asf1b	-1.10363	2.429																	38.25
	Aoah	-1.10055	2.451																	26.045
	Map4k1	-1.09763	2.37																	22.4475
	Gm21188	-1.09323	2.614																	26.1875
	Mapkapk3	-1.09157	2.875																	30.2875
	Tmem176a	-1.09021	2.006																	50.8125
	Gapt	-1.08365	2.17																	66.87
	Il10ra	-1.07184	2.441																	61.2625
	Cybb	-1.06969	2.089																	49.0675
	Cd274	-1.06049	2.854																	14.21
	Pla2g7	-1.0459	3.978																	56.3525
	Deptor	-1.04534	2.109																	53.4725
	Maoa	-1.04216	2.285																	31.4125
	Nepn	-1.02203	2.772																	53.635
	Mreg	-1.01203	2.006																	33.0575
	Otulinl	-1.01162	2.577																	26.62
	Irf5	-1.01091	2.064																	25.4625
	Ticam2	-1.00967	2.265																	30.175
	Hmga1	-1.00929	3.172																	39.9375
	Zfyve28	-1.00608	5.337																	32.9825
	Lacc1	-0.992158	2.136																	71.9825
	Ankrd35	-0.990351	2.275																	85.4375
	Jakmip3	-0.988849	2.583																	66.92
	Itpk1	-0.988332	3.333																	74.3575
	Gpr137b-ps	-0.986803	3.074																	30.3675
	Plk2	-0.98673	2.203																	63
	Sdc1	-0.983104	4.001																	64.655
	P2ry6	-0.979471	2.588																	129.178
	Plin2	-0.973625	2.191																	36.16
	Tifab	-0.972623	2.076																	39.245
	Scn1b	-0.967439	2.357																	33.4525
	Atp6v1b2	-0.967331	3.605																	19.435
	Nrros	-0.965412	2.657																	24.6525
	Gla	-0.957646	2.543																	45.5275
	Lgmn	-0.951961	2.308																	36.3725
	Usp13	-0.947652	2.481																	24.86
	Hmgcs1	-0.943553	2.947																	68.34
	Dglucy	-0.93905	6.668																	83.7025
	Ndnf	-0.938744	2.945																	83.6625
	Gcnt2	-0.937226	2.296																	41.69
	Ncf2	-0.921808	2.015																	85.44
	Gm8388	-0.91799	2.314																	39.66
	Aim2	-0.917044	2.14																	15.8525
	Ncf1	-0.916435	2.878																	10.5625
	Mest	-0.916273	2.283																	73.26
	Rftn1	-0.915433	2.931																	41.3975
	Frrs1	-0.908516	2.201																	21.795
	Il27ra	-0.900994	2.439																	90.1425
	Was	-0.899671	2.145																	26.1925
	Chn2	-0.885347	3.681																	36.7225
	Ifi30	-0.882675	2.343																	43.125
	Ppp1r3b	-0.878957	2.389																	66.305
	Nkd1	-0.876312	2.253																	72.1725
	Gusb	-0.875703	2.856																	49.6275
	Osgin1	-0.870211	2.758																	49.2325
	Sod3	-0.870085	3.389																	58.305
	Psap	-0.867883	2.138																	42.2275
	Amz1	-0.867341	2.228																	27.8775
	Actc1	-0.865375	2.073																	103.638
	Themis2	-0.862779	2.095																	78.8575
	Serpinf1	-0.851547	2.281																	56.825
	Kcnk3	-0.847664	2.177																	33.4725
	Mdfic	-0.847112	2.358																	31.635
	Gpr132	-0.842738	2.003																	38.595
	Gpr137b	-0.833702	2.781																	26.5525
	Stim2	-0.826361	2.395																	52.1875
	Slc2a2	-0.820635	2.063																	33.9025
	Ephx1	-0.79347	3.128																	162.61
	Ccn1	-0.791344	2.522																	64.165
	Pfkl	-0.788733	2.256																	126.23
	Cln3	-0.784595	3.027																	129.89
	Vat1	-0.775009	2.353																	13.4225
	Slc35f6	-0.773327	2.455																	74.305
	Hcls1	-0.76813	2.198																	50.2275
	Mrgpre	-0.760253	2.582																	25.2075
	Clic4	-0.754047	2.615																	0
	Abcg1	-0.750619	2.092																	158.757
	Rab31	-0.747027	2.484																	109.382
	Srxn1	-0.73285	2.385																	76.3475
	P2ry2	-0.708006	2.147																	33.1975
	Stom	-0.706711	2.121																	14.3625
	Alg3	-0.700517	2.636																	61.045
	Aph1c	-0.693714	2.437																	27.7675
	Pi4k2a	-0.687399	2.206																	107.035
	Fam20c	-0.669102	2.105																	82.8475
	Slc39a11	-0.656974	3.41																	72.885
	Hpse	-0.650653	2.116																	100.172
	Plod3	-0.624577	2.492																	72.56
	Plod1	-0.622697	2.575																	34.4625
	Ttyh2	-0.622479	2.079																	124.08
	Pigs	-0.618996	2.254																	88.1425
	Vstm4	-0.61083	2.225																	128.012
	Dusp3	-0.606676	2.043																	53.415
	Gba	-0.605412	2.541																	57.4975
	Gltp	-0.59871	2.103																	61.845
	Tmem106a	-0.547633	2.207																	0
	Cyp2u1	-0.544543	2.155																	61.63
	Aaas	-0.536416	2.408																	104.368
	Pdlim7	-0.527377	2.029																	123.562
	Atp6v0c-ps2	-0.51832	3.032																	15.6975
	Csk	-0.499158	2.122																	16.9725
	Snhg5	0.520885	2.334																	82.2575
	5031425E22Rik	0.555737	2.088																	88.8975
	Ccl25	0.579662	2.146																	43.8925
	Purg	0.651342	2.423																	44.7675
	Zfp503	0.668268	2.026																	66.275
	C030034I22Rik	0.711195	2.036																	74.7375
	mt-Te	0.749703	2.02																	161.648
	4833418N02Rik	0.760158	2.141																	62.8925
	Iqcb1	0.767594	2.182																	141.82
	B3galt2	0.816682	2.364																	80.7625
	Lekr1	0.833481	2.009																	115.865
	Echdc2	0.857982	2.362																	61.1775
	Tceal1	0.861627	2.036																	94.0725
	Net1	0.869517	2.551																	19.7325
	mt-Atp6	0.891453	2.423																	141.732
	Gm36371	0.89258	2.007																	70.625
	Gm10925	0.914155	2.856																	67.8925
	Gm11408	0.917579	2.479																	98.6925
	Klhdc9	0.92421	2.536																	98.135
	Wnt5b	0.926197	3.032																	105.748
	6720427I07Rik	0.952396	2.41																	29.16
	Gnb4	0.960981	2.513																	85.7425
	St3gal6	0.975177	2.598																	36.4375
	Tshz2	0.977759	2.675																	34.69
	2810013P06Rik	0.981895	2.15																	35.85
	2810407A14Rik	1.01213	3.545																	51.76
	Gm28661	1.01457	2.184
	Gm19522	1.03978	2.191																	113.68
	B230369F24Rik	1.06072	2.253																	267.092
	Gm36638	1.08014	2.076																	128.352
	Rundc3b	1.09239	2.266																	208.982
	Pdlim3	1.09381	2.105																	59.605
	Kcnab1	1.10599	2.661																	39.68
	Zfp872	1.10632	3.361																	101.145
	Olfr56	1.1176	2.143																	73.43
	Gm13270	1.1258	2.048																	203.6
	Sult1e1	1.15298	3.24																	219.54
	Gm29100	1.15501	2.146																	70.6475
	Thap8	1.16276	2.063																	74.2675
	Il18	1.16465	2.212																	106.933
	Gm6598	1.19642	2.315																	121.957
	Gm43823	1.19817	2.495																	98.345
	Smkr-ps	1.2171	2.329																	172.423
	4921504A21Rik	1.23182	2.11																	129.15
	Hoxaas3	1.28202	2.416																	19.6075
	Ncam2	1.28968	2.102																	207.657
	Zfp879	1.30892	2.799																	68.3125
	Gm19569	1.32788	2.553																	110.338
	Lypd1	1.36095	3.056																	96.235
	Klrb1c	1.40111	2.189																	78.2875
	8430419K02Rik	1.40787	2.682																	77.205
	Gata6os	1.44816	2.738																	98.5825
	Tpd52l1	1.45224	2.678																	81.1375
	4732463B04Rik	1.46278	2																	107.24
	Gm16124	1.4815	2.013																	62.4
	Gm3448	1.50657	3.836																	94.365
	Unc93a	1.5118	3.86																	144.81
	6330408M09Rik	1.5204	3.179																	0
	Nlgn1	1.54753	2.412																	137.593
	Gm48069	1.58272	2.407																	82.8275
	1500002F19Rik	1.58322	2.016																	66.1325
	Fras1	1.60461	2.08																	144.975
	6820402A03Rik	1.60678	2.159																	84.27
	Rasl10a	1.61506	2.211																	67.3825
	Gm20540	1.63306	2.894																	64.03
	9430065F17Rik	1.63412	2.609																	51.435
	Unc93a2	1.66043	3.679																	48.0025
	Gm47112	1.70088	2.232																	122.737
	Gm44117	1.71273	3.195																	48.24
	Nxph1	1.71528	2.565
	Fcer1a	1.72418	2.875
	3110021N24Rik	1.75565	2.369
	Tspan8	1.76921	3.274
	Mroh2a	1.77272	2.714
	Pcnx2	1.77744	2.659
	mt-Nd3	1.78301	2.053
	Gm38227	1.78824	2.09
	Nfe2l3	1.79027	2.7
	4930413G21Rik	1.79478	2.555
	Gm2693	1.81842	2.286
	Adgrf4	1.8269	2.985
	Gm36839	1.85895	2.699
	Rpl21-ps5	1.91384	2.24
	Snord13	1.91555	2.147
	mt-Tp	1.91612	3.063
	Grem2	1.91722	2.559
	Gm5067	1.9275	2.315
	Gm43852	1.93047	2.833
	Rassf6	1.94157	3.58
	Gm36107	1.95135	2.035
	Lgals2	1.95944	2.576
	Gm26397	2.00665	2.098
	mt-Tm	2.01165	2.486
	Gm42791	2.08679	2.381
	Fgf2os	2.19141	3.302
	C330002G04Rik	2.22478	2.863
	Abcg5	2.26005	2.982
	Krt7	2.27612	2.437
	Gm11694	2.28435	2.687
	Alox15	2.29579	2.459
	Gm13921	2.31208	2.152
	Vtcn1	2.37916	2.722
	Gm22303	2.47345	2.892
	Rny1	2.5068	2.901
	Gm24265	2.54248	2.299
	Gm8210	2.56408	2.502
	Slpi	2.64116	2.931
	Hist1h2al	2.6688	2.461
	Gm9885	2.69083	2.499
	Mir670hg	2.71394	3.075
	Rny3	2.8147	3.328
	Gm23472	2.8348	3.202
	Gchfr	3.43178	4.876
	Krt14	4.08118	3.759
	Fxyd3	4.99812	5.602
	Cd300ld3	-1.48045	1.998
	Grb2	-0.38285	1.997
	Wdfy1	-1.15032	1.997
	Ctsa	-0.481868	1.996
	Nostrin	-0.710295	1.989
	Optn	-0.707327	1.987
	Rac2	-0.89488	1.985
	Ugt3a2	-1.35249	1.983
	Wfdc1	1.61968	1.982
	Tlr2	-0.81881	1.98
	Gm24305	2.44278	1.98
	C430042M11Rik	-1.08126	1.978
	Gm28437	1.24652	1.976
	Gm37310	2.02956	1.975
	Lrrc4	0.809179	1.975
	Saa2	-2.48182	1.974
	Sphk2	-0.536675	1.973
	1700086P04Rik	1.13649	1.971
	Tent5b	1.06094	1.964
	Ecrg4	1.32664	1.963
	Adam12	-1.47717	1.962
	Clec7a	-1.1187	1.962
	Gm11832	2.39931	1.962
	Gm7160	1.04501	1.959
	Adh4	-1.15146	1.959
	Tec	-1.21197	1.958
	Ccl3	-1.6068	1.958
	Cerk	-1.04645	1.956
	Brca1	-1.81296	1.955
	Frmd8	-0.467532	1.954
	Scpep1	-0.604915	1.95
	Gm6201	-2.00807	1.947
	Capg	-1.13309	1.946
	Slc2a10	-0.916895	1.946
	Ctsl	-0.836509	1.945
	Mmp19	-0.54212	1.945
	2310022A10Rik	-0.782985	1.944
	Gm8850	0.972121	1.94
	Ccr5	-1.35966	1.94
	Rab3il1	-0.695916	1.939
	Fermt3	-1.04893	1.93
	Oxtr	-1.61631	1.93
	Apoh	-2.56432	1.93
	Klra9	1.43992	1.93
	Fcgr1	-1.23542	1.928
	Nlrp10	-1.36808	1.927
	Usp29	-1.30547	1.925
	G6pdx	-0.624571	1.924
	Tm6sf1	-0.948642	1.923
	Hhex	-0.85959	1.921
	Cd300ld2	-1.63072	1.914
	Nfam1	-0.993057	1.911
	Gm3417	1.24506	1.908
	Ctf1	1.06048	1.908
	Styk1	1.39283	1.908
	Wfs1	-1.02625	1.907
	Cdkl4	-2.16713	1.906
	Cd37	-0.839559	1.905
	Trp53inp2	-0.830887	1.904
	Ms4a6d	-0.977964	1.902
	1700008J07Rik	0.723622	1.902
	B430306N03Rik	-1.17975	1.902
	Gm11266	0.836988	1.9
	Slc41a2	-1.12517	1.9
	2810454H06Rik	0.870524	1.899
	Endod1	-0.563636	1.899
	Cdk1	-0.96271	1.898
	Gm20627	1.17707	1.898
	Rsph9	1.07154	1.893
	AW551984	1.57085	1.893
	Gm37174	1.11926	1.892
	1700036A12Rik	-2.07801	1.89
	Plekho2	-1.10945	1.89
	Gm28438	1.32349	1.888
	Kcnn2	1.45168	1.887
	Gm37694	1.00097	1.885
	Insig1	-0.937946	1.884
	AI838599	1.07159	1.884
	Kcnh2	-1.12125	1.883
	Gm7240	1.20297	1.881
	Plek	-1.16856	1.881
	Arl11	-1.29777	1.88
	Efr3b	-2.07782	1.877
	Irak4	-0.623207	1.875
	mt-Nd6	0.699893	1.875
	Slc13a4	-0.827598	1.873
	Slc36a2	-1.01812	1.873
	4930431P19Rik	0.990814	1.871
	9430002A10Rik	-1.62754	1.87
	Gpd2	0.645554	1.87
	Gm27477	1.36395	1.869
	Gm10521	-1.77564	1.869
	Gm11902	-1.26065	1.868
	Asb4	-1.27243	1.867
	Oaz3	1.15228	1.867
	Fblim1	-0.947756	1.856
	Chp1	-0.619649	1.855
	Gm23804	2.33105	1.855
	Tnfrsf11a	-1.23842	1.853
	Ctsk	-0.902322	1.853
	Ssu2	-1.23307	1.853
	Kng1	-1.57726	1.853
	Bmp3	-0.895063	1.852
	Eef1akmt2	0.742214	1.851
	Sirpa	-1.024	1.85
	Ms4a7	-1.12649	1.848
	C630043F03Rik	0.613539	1.847
	Ptpro	-0.782975	1.847
	Pip4k2a	-0.763031	1.845
	Crym	1.57236	1.845
	Il1r2	-1.50411	1.843
	Vipr2	-1.51646	1.843
	Apoa2	-2.46894	1.842
	Cpa5	-1.42686	1.841
	Bend5	1.02901	1.84
	Bcas1	1.97211	1.839
	Gm42690	1.09804	1.839
	Dio2	-1.45275	1.835
	Gm6712	1.06134	1.835
	Mmp11	-0.683205	1.834
	Gm11427	-1.07594	1.831
	1700047G03Rik	-1.32118	1.83
	Scamp5	-0.499178	1.829
	Ppp1r18	-0.52531	1.828
	Clec4a1	-0.773008	1.828
	Pkib	-1.25962	1.824
	Selplg	-1.05919	1.823
	Rassf3	-0.60084	1.823
	5430402O13Rik	1.25212	1.816
	Tmem108	1.68408	1.816
	C230035I16Rik	0.961615	1.816
	1700029I15Rik	-0.642921	1.813
	Coro1c	-0.742086	1.813
	Mafb	-1.10031	1.813
	Rasgef1a	-1.17817	1.812
	Ankle1	-1.8461	1.812
	Tsku	-0.727349	1.812
	Bbs10	0.609173	1.812
	Gm9696	-1.53095	1.81
	Slc38a5	1.45058	1.81
	Gm4750	-0.586633	1.809
	Gm28883	-0.620648	1.808
	Neurl3	-0.979849	1.802
	Cdca3	-0.73683	1.801
	Csrp2	1.34437	1.801
	Dtx4	-0.94255	1.8
	Oscp1	1.05055	1.799
	5430414B19Rik	1.00808	1.799
	Hsf3	0.762193	1.799
	Gm19265	1.22257	1.795
	2810410L24Rik	0.849952	1.794
	Gm49785	1.66978	1.793
	Fmn1	-1.72493	1.793
	Gm16253	1.03001	1.792
	Cd6	-1.19842	1.791
	P2rx4	-0.639174	1.791
	Cdca5	-1.30515	1.791
	Tubg2	-0.610885	1.789
	Mdga1	-1.03662	1.789
	Clec4d	-1.39423	1.788
	Fntb	-0.785846	1.788
	Gm9958	0.970908	1.787
	Gpr35	-0.912669	1.786
	Prkcd	-0.951583	1.785
	Crlf2	-0.60397	1.785
	Tedc1	-1.20514	1.782
	Smim5	1.31031	1.781
	Grn	-0.718104	1.781
	Vav1	-1.18854	1.781
	1110025M09Rik	0.804304	1.78
	Tnfrsf10b	-0.807077	1.778
	Tapbp	-0.533538	1.777
	Gm46404	1.13813	1.776
	Gm29216	0.938209	1.775
	Tomt	-1.14699	1.774
	Scimp	-0.897474	1.772
	Efhd2	-0.734082	1.772
	Spata24	0.653924	1.772
	Gm47425	-1.36922	1.771
	Gm15580	2.2162	1.771
	C130012C08Rik	0.868411	1.771
	Nfil3	-0.723065	1.77
	Prr15	1.55893	1.77
	Topaz1	-0.844475	1.768
	H2ac20	1.91686	1.768
	Rspo3	1.07763	1.768
	Pik3cd	-1.00622	1.768
	Lsmem1	-1.65338	1.766
	Serpina3m	-1.0709	1.766
	Trim16	-0.729949	1.766
	Arhgap19	-1.35922	1.765
	0610043K17Rik	1.18277	1.764
	Defb43	-2.57919	1.763
	Gm19181	0.745626	1.763
	Dock2	-1.58232	1.763
	Gm14109	-1.1228	1.761
	Itgb3bp	0.951933	1.76
	Cyp26b1	0.987456	1.76
	Crtac1	-0.901054	1.759
	Tnfrsf21	-1.08072	1.758
	Irf7	0.810974	1.758
	Gstt3	0.703555	1.755
	Birc5	-1.09277	1.754
	Gm45012	-1.30696	1.753
	Rnu2-10	2.01283	1.752
	Gm26714	1.20276	1.751
	Muc16	1.44022	1.749
	Tnfrsf13b	-0.772648	1.745
	Gabrr2	-1.07463	1.744
	Pla2g15	-0.665131	1.743
	Gm16364	0.927347	1.741
	Gm43022	1.35103	1.74
	Cd72	-1.69553	1.74
	Cap1	-0.413591	1.738
	Cdk20	-0.606689	1.737
	Myo1e	-1.84966	1.737
	Gnpda1	-0.44114	1.737
	Jpt2	-0.679963	1.737
	Slc7a7	-0.786809	1.736
	Pde7a	-1.02505	1.736
	Gm43338	0.889602	1.736
	Gsta4	1.25606	1.735
	C2cd2	-1.05308	1.732
	Grk5	-0.621538	1.732
	5031439G07Rik	-0.970045	1.729
	Igfals	-0.965454	1.729
	G930009F23Rik	1.59996	1.729
	Tgm2	-0.849206	1.727
	Gm43743	0.892703	1.727
	Iqgap3	-1.73308	1.723
	Olfr1388	-1.50844	1.723
	S100g	-1.9977	1.723
	Sh3bgrl3	-0.794339	1.722
	Serpina3f	-1.70963	1.721
	Fam78a	-0.969277	1.721
	Gm22634	2.04241	1.72
	4933431K14Rik	0.988986	1.718
	4930570G19Rik	0.909292	1.718
	Gm9968	0.908302	1.718
	Gm43566	1.1346	1.718
	B230322F03Rik	1.69963	1.716
	Dnmt3l	-1.49665	1.716
	Gm23849	2.16096	1.713
	Itih3	-1.63506	1.713
	Gm28050	-1.92403	1.71
	Fcer1g	-0.850237	1.71
	Sema4d	-1.61779	1.708
	Gm7854	1.47515	1.707
	Gm48768	0.84719	1.706
	Sox8	1.23688	1.705
	Pigw	0.509618	1.704
	Gm11410	0.835491	1.702
	Gm34280	1.07715	1.701
	G6pd2	-0.775234	1.7
	Fn3k	1.05478	1.7
	Ehd4	-0.651728	1.7
	Ppfibp2	-0.784036	1.699
	Rab7b	-0.822149	1.696
	Nxnl2	1.33009	1.696
	Nrcam	-1.75744	1.695
	Ccnf	-1.0847	1.694
	Ugt2b1	-1.90117	1.693
	Gm15513	-1.13114	1.692
	Peg10	-1.2482	1.692
	Knop1	-0.378896	1.691
	Nrm	-0.467759	1.691
	Gm12551	-0.944385	1.691
	mt-Co3	1.15146	1.69
	Tpra1	-0.447175	1.69
	Efnb3	1.3906	1.689
	Gata6	0.76217	1.688
	Olfr1033	1.12347	1.687
	Plk1	-1.29544	1.686
	Gm27028	1.53727	1.685
	Itga7	-0.808075	1.685
	Lyn	-0.614573	1.682
	Pam	-1.18642	1.682
	Gm17484	1.16109	1.681
	Gm2962	1.44312	1.681
	Reep4	-0.609392	1.681
	Gm5353	1.37499	1.68
	AI661453	1.59368	1.68
	Wt1	0.798974	1.679
	Dennd2d	1.35245	1.678
	Tfpi	0.764903	1.678
	Gm30108	1.57423	1.676
	Lilrb4a	-1.63057	1.676
	Apol7a	2.45398	1.675
	Stra6l	-1.69978	1.675
	Tgtp2	1.12576	1.674
	Pcsk4	1.01635	1.674
	Gm26110	2.1797	1.673
	Aspg	-1.35646	1.671
	2700038G22Rik	0.827964	1.67
	Ttc36	1.40875	1.669
	Unc93b1	-0.71677	1.668
	Plau	-0.678038	1.668
	Gm15590	1.78506	1.667
	Psd4	-1.09723	1.665
	Tmprss6	-0.903341	1.665
	Gm9856	0.748014	1.663
	Hadha	-0.389271	1.66
	Colgalt1	-0.693193	1.66
	Pif1	-1.99678	1.658
	Pate2	-1.88581	1.657
	Fhl4	0.835284	1.657
	8030453O22Rik	-1.15845	1.656
	Scarna17	1.61984	1.656
	Tk1	-1.03808	1.653
	Sdc4	0.457388	1.653
	Serpina3h	-1.07755	1.653
	Gm45470	1.09424	1.652
	Gm17971	1.2589	1.651
	Glb1	-0.370108	1.65
	Gm8586	1.86313	1.649
	Myo1g	-1.0496	1.647
	Gm15860	1.14533	1.646
	Gm14032	-0.696324	1.646
	Slc39a8	1.31166	1.645
	Gm24407	2.49835	1.642
	Dhcr24	-1.40054	1.639
	Phtf1os	0.985736	1.638
	Fut4	-0.68531	1.637
	Gm16465	-0.975423	1.636
	Gm45199	0.999184	1.636
	Cd300ld4	-1.45138	1.635
	Gm37784	-1.06889	1.631
	Ank	-0.485935	1.631
	Spdl1	-1.27468	1.63
	Acss1	-0.430251	1.627
	Hoxa5	0.829149	1.627
	Clec4a3	-0.763066	1.627
	Anxa1	-0.644631	1.626
	Rhog	-0.471053	1.626
	Gm13500	1.94532	1.626
	Gm48321	1.58522	1.622
	A230083N12Rik	1.51185	1.621
	Adgrf3	1.861	1.62
	Sh3bp2	-1.00779	1.62
	BC024139	0.888601	1.619
	Cryab	-0.846567	1.619
	Map3k7cl	0.795896	1.618
	Col12a1	-1.66498	1.618
	H2-DMb1	-1.01528	1.617
	Unc13d	-0.989018	1.616
	Gm26549	0.955719	1.614
	Neurl2	-0.988429	1.613
	Ugt3a1	-1.80566	1.611
	Gm45778	1.86179	1.61
	Cdca8	-0.845392	1.608
	Slc6a6	-1.45369	1.608
	Uvrag	-0.569797	1.608
	Vaultrc5	2.12011	1.607
	Gm15428	-1.06112	1.606
	Chst4	2.05074	1.606
	Crisp1	-2.05187	1.605
	Adamts16	-0.74434	1.605
	Gm45091	1.15369	1.603
	Tmem150b	-0.866493	1.603
	Csf1r	-0.896071	1.603
	Cept1	0.651619	1.602
	Naip2	-1.22683	1.601
	Mcm5	-0.727217	1.601
	Runx1	-0.901644	1.599
	Igkv14-111	1.13832	1.595
	Gm14391	0.865321	1.594
	Def8	-0.461385	1.593
	Gm5960	0.938918	1.593
	Ccna2	-0.998393	1.591
	Nsl1	-0.893214	1.591
	Shisa6	-1.92517	1.589
	Alg8	-0.449035	1.587
	Olfr1032	1.53492	1.585
	Dtna	0.843171	1.583
	Apbb1ip	-1.07389	1.583
	Capn9	-0.848557	1.581
	Ctsb	-0.627256	1.58
	Gm7823	-1.83053	1.578
	Rassf7	0.646194	1.578
	Gm24950	2.17759	1.578
	Adamtsl2	-1.19965	1.578
	Tulp1	1.36145	1.577
	Rpl7a-ps3	1.85044	1.574
	Bub1b	-0.958093	1.574
	Hck	-1.08486	1.573
	Cela1	-1.25774	1.573
	Gm17066	1.05835	1.573
	Gm42841	1.24148	1.572
	1810055G02Rik	-0.473007	1.572
	Gm25412	2.17746	1.57
	Mylk3	1.49251	1.57
	Tnfrsf23	-1.27483	1.57
	S1pr2	-0.770276	1.568
	1700112J16Rik	1.01658	1.567
	Serpina3g	-0.955465	1.567
	Dach2	1.71103	1.566
	Gm4065	-1.89967	1.564
	Vgll3	-0.81822	1.563
	Gm37423	1.33566	1.562
	Hr	-0.634571	1.562
	Gm25117	1.90403	1.562
	Mxra8	-0.485483	1.561
	Mterf1b	0.684955	1.561
	Tgfb1	-0.824825	1.559
	Gm15067	2.02278	1.558
	Krt19	1.474	1.558
	B330016D10Rik	1.07592	1.557
	St3gal5	-0.521384	1.557
	Pea15a	-0.802628	1.556
	Gm12181	-0.785102	1.555
	Gstm5	1.06315	1.554
	Gm8624	1.3398	1.554
	E2f1	-0.665225	1.553
	mt-Ts1	1.09791	1.553
	Dnajb13	-0.767921	1.553
	Hfe	-0.73895	1.552
	Gm45752	-1.52309	1.55
	Fes	-0.746653	1.55
	A930033H14Rik	0.827297	1.55
	Srl	-0.892253	1.549
	Zfp354a	0.489131	1.548
	A430035B10Rik	0.920815	1.548
	Fam71d	-1.56825	1.548
	Cyb5r2	-1.06749	1.547
	Cma1	0.679807	1.547
	Nfkbie	-0.71028	1.547
	Kyat1	-0.543195	1.546
	Gm46544	2.04389	1.545
	Ttyh1	0.66246	1.543
	Cdh11	1.06959	1.543
	B930059L03Rik	0.968586	1.542
	Cldn34c1	0.6665	1.541
	Fam163b	-1.34383	1.54
	Gm48495	1.21663	1.539
	Gm6438	1.47958	1.539
	Nt5dc2	-0.790677	1.538
	Gm7229	-0.573016	1.537
	4930592C13Rik	1.50782	1.536
	A430105J06Rik	0.962136	1.533
	Gm15492	1.71258	1.533
	Ptprz1	1.21114	1.531
	9230116N13Rik	0.79192	1.53
	Rcn1	0.435243	1.529
	Shc2	-0.596402	1.529
	Pacc1	-0.619704	1.527
	Tsc22d2	-0.752814	1.526
	Amn1	0.737248	1.525
	Slc6a7	-1.39	1.525
	Nxpe5	1.00241	1.525
	Zfp977	1.1839	1.525
	Stmn2	1.44684	1.524
	Actn3	1.29912	1.523
	4932441J04Rik	1.03552	1.523
	Tnfrsf26	-0.931532	1.522
	Ggcx	-0.301265	1.522
	Rassf4	-0.91683	1.522
	Mmp3	-1.50089	1.522
	Gm15798	1.60241	1.521
	Lrrn4	1.45156	1.52
	Ephb3	-1.0269	1.52
	Gm10037	0.875985	1.52
	Eri2	0.684415	1.519
	Evi2a	-0.864902	1.519
	Gm10419	1.33103	1.518
	Gm5920	-0.922017	1.518
	Mbnl3	-1.6128	1.517
	Ccl7	-1.19715	1.513
	Kbtbd3	0.956877	1.513
	Six4	-0.946363	1.513
	Septin6	0.553586	1.512
	Serpina3e-ps	-1.8691	1.512
	Cd200r2	-1.68332	1.511
	Adcy7	-1.46709	1.511
	Gm5754	-1.12871	1.51
	Tmod4	0.915724	1.51
	Mybpc2	1.25834	1.51
	Atp6v0c-ps1	-0.733547	1.51
	Mansc4	1.24575	1.509
	Gpr176	-1.64076	1.508
	Map6	-0.482468	1.508
	Ebi3	-0.699842	1.507
	Spp1	-1.82814	1.505
	Gm31517	1.04484	1.505
	Sdc3	-1.06057	1.503
	Gm21370	-1.16878	1.503
	Ghrh	-1.61427	1.502
	Pstpip1	-0.844206	1.502
	C1qtnf1	-0.752474	1.502
	Slc9a6	-0.656531	1.502
	Gm17087	-0.681295	1.502
	A130048G24Rik	1.29718	1.501
	F3	0.464941	1.5
	Gm12319	0.741034	1.5
	Cdt1	-1.02568	1.5
	Tpd52-ps	-0.94323	1.499
	Atp13a2	-0.833495	1.499
	Gm11613	0.778064	1.499
	Bag4	0.547933	1.497
	Chtf18	-1.02673	1.497
	Sh3pxd2b	-1.44053	1.496
	Gm12331	1.03571	1.496
	Naip3	-1.69003	1.496
	Dync1i1	1.27796	1.495
	Klf5	1.30722	1.494
	Pde1b	-0.683	1.493
	Cc2d2b	-1.35757	1.491
	Trip13	-1.11724	1.49
	Ptpn6	-0.880876	1.49
	Ctcflos	-0.532525	1.49
	E230029C05Rik	0.741409	1.489
	Stab2	-1.11219	1.488
	Chil5	0.754285	1.487
	Igf2	-1.4641	1.487
	2010008C14Rik	-0.874453	1.487
	Bambi	0.754575	1.482
	Prima1	-1.35147	1.481
	5033428I22Rik	1.61872	1.48
	Clec1b	0.809007	1.479
	Pip5k1c	-0.811464	1.479
	4931406C07Rik	-0.574741	1.479
	Fam234a	-0.760274	1.478
	Gm8458	1.08925	1.478
	Cybrd1	1.09779	1.478
	Shtn1	-1.03475	1.477
	Tatdn2	-0.517833	1.477
	Gm14416	0.628645	1.477
	Armh4	0.568085	1.474
	Gm19109	-0.926258	1.473
	Prrx1	-0.825423	1.472
	Slco5a1	-1.35485	1.471
	Rab11fip5	-0.819801	1.471
	Camk2n1	0.699134	1.471
	Ciita	-0.820992	1.469
	Csf2rb2	-1.27001	1.467
	mt-Co2	0.902745	1.467
	Gjb5	1.88236	1.467
	Fut7	-0.888189	1.466
	Sh3gl3	-0.983094	1.466
	Timp1	-0.984969	1.465
	Gm5037	1.07251	1.464
	Gm16284	-0.975812	1.464
	Pmfbp1	-1.16658	1.463
	Acot2	0.57037	1.463
	Cd276	-0.954951	1.462
	Pik3r6	-0.536154	1.461
	Gm44829	0.758344	1.46
	Gm8942	1.84582	1.46
	Zfp469	-1.41213	1.46
	Dbp	0.728655	1.459
	Cep55	-1.20816	1.458
	Rbp1	0.915105	1.458
	Pip5k1a	-0.315246	1.457
	Gm48832	1.05936	1.456
	Acot4	0.855933	1.455
	mt-Cytb	0.687441	1.454
	Gm13293	-1.30147	1.454
	Gpr179	1.48934	1.453
	Slc38a10	-0.537143	1.452
	Grin3b	-2.03055	1.452
	Hsd17b7	-0.826535	1.452
	Gm11655	1.30655	1.452
	Gm3508	1.04483	1.451
	3830408C21Rik	0.602753	1.451
	Gm3507	1.09527	1.45
	Wsb2	-0.451472	1.449
	Col16a1	-1.13986	1.449
	Igsf23	1.33248	1.449
	Penk	0.615052	1.445
	2310001H17Rik	0.90054	1.443
	Smim10l2a	1.25903	1.443
	Dse	-0.686321	1.443
	Spata7	0.497375	1.443
	Man2b2	-0.735399	1.443
	BC035947	1.23744	1.442
	Gm47794	0.899954	1.441
	Atp7b	-1.61124	1.441
	Exoc3l4	-0.946331	1.44
	Begain	-1.19275	1.439
	Gm47210	1.47217	1.439
	Gm43924	-1.70066	1.439
	Lss	-0.902716	1.438
	Cxcl13	1.44121	1.437
	Serpinb2	1.52018	1.436
	Kif21b	-1.53749	1.436
	Mir99ahg	0.648432	1.436
	Prdm1	-1.11296	1.436
	Trdc	0.714168	1.435
	Snx8	-0.478013	1.435
	Arhgap45	-0.738224	1.435
	Shisa2	0.693635	1.435
	Gm43772	1.86963	1.435
	Ripk3	-0.735696	1.434
	Nlrp1a	-1.67569	1.434
	Gm7094	1.14063	1.434
	Gm454	2.04921	1.433
	Slc6a12	-0.713243	1.433
	Gm8358	1.70184	1.433
	Gm10433	1.22426	1.432
	Tst	0.709496	1.432
	Sesn2	-0.561608	1.432
	Crlf3	-0.320872	1.432
	Cxcl11	0.992681	1.432
	Runx2	-1.38347	1.431
	Gm5216	-0.715228	1.43
	Omd	0.836141	1.43
	Gm4724	0.653482	1.429
	Wdfy4	-1.16131	1.429
	3010003L21Rik	1.33631	1.429
	Ugp2	0.647239	1.428
	Gm32983	-1.08325	1.427
	Mid1	-0.933235	1.426
	Tcp1-ps1	-0.785063	1.426
	Hpcal1	-0.457853	1.426
	Trp63	0.694299	1.424
	Fahd1	0.708591	1.424
	Agfg2	-0.367693	1.423
	Calr4	-0.869969	1.422
	Zfp697	-0.79029	1.421
	Serpina1e	-1.77566	1.421
	Pdpn	0.92611	1.421
	Gm10369	1.39525	1.421
	Dlg2	0.493955	1.421
	Mlec	-0.64791	1.421
	Gm10463	1.29136	1.419
	Gm8615	-0.581671	1.418
	Synpr	1.55675	1.418
	Eva1c	0.994893	1.415
	Lrrn2	-0.623359	1.414
	Tspan18	-0.748301	1.414
	Ackr4	1.01739	1.414
	Ptprc	-1.27681	1.414
	Aurkb	-0.723461	1.413
	Naip5	-1.04619	1.412
	Gm4478	1.49831	1.412
	Gm15079	-0.821519	1.412
	Gch1	-0.553564	1.411
	Abcc2	-1.30969	1.411
	B4galt5	-0.929082	1.41
	Rbm28	-0.637916	1.41
	Mogat2	-0.710804	1.41
	Incenp	-0.857278	1.41
	Gm6900	1.04312	1.409
	Klhl2	0.738829	1.409
	Gm8597	1.11332	1.409
	Anxa9	0.904503	1.408
	Lrrc27	-0.664176	1.408
	Ppl	0.872745	1.408
	Slc48a1	-0.645439	1.408
	Sh3tc1	-0.370597	1.408
	Gm13333	0.799424	1.407
	Otof	-1.03873	1.407
	Gm45104	1.43846	1.406
	9630013D21Rik	0.841347	1.405
	Tm4sf1	0.689117	1.405
	Smad6	-0.581032	1.405
	Gpc1	-0.754903	1.405
	Gm5851	1.17569	1.404
	Ptprd	0.535013	1.404
	Ngb	1.42799	1.404
	Gm48882	1.27006	1.402
	Gm8556	1.9035	1.401
	Rab8b	-0.79769	1.401
	Lrrtm3	1.1195	1.4
	1700123M08Rik	0.919987	1.4
	Gm48734	-1.54729	1.398
	Hspb9	1.42416	1.398
	Dbf4	-0.769612	1.398
	AI427809	-0.966197	1.398
	Gm17530	0.915337	1.397
	Ccnd2	-0.684304	1.397
	Drd1	1.12508	1.396
	E130102H24Rik	0.507343	1.396
	Gm7694	-1.27547	1.395
	2810405F17Rik	0.605157	1.394
	4930581F22Rik	0.658838	1.394
	Nek2	-0.804824	1.394
	Dmrtc1a	1.13084	1.394
	Gm44878	1.31551	1.393
	Gna12	-0.749022	1.393
	Actr3	-0.426649	1.392
	4930589O11Rik	1.26265	1.39
	Ikbke	-0.784041	1.39
	Csf2rb	-0.876893	1.388
	Bcar3	-0.693824	1.388
	Sh2d1b1	-1.12097	1.387
	4930426I24Rik	1.00055	1.387
	Gm1070	-1.44396	1.387
	Cd53	-0.806052	1.386
	Cldn1	1.45661	1.386
	Abcg3	-0.678247	1.386
	Gabrq	1.07136	1.385
	Adam3	1.18672	1.385
	Clic3	1.03241	1.385
	2810459M11Rik	1.20392	1.385
	Perm1	-1.8066	1.384
	Prcp	-0.583735	1.383
	Gm37788	1.10655	1.38
	Eda2r	-0.576168	1.38
	Gm21691	0.893577	1.379
	Gm32460	1.15112	1.379
	Car12	-1.3917	1.379
	Gm37626	0.874475	1.378
	Gm47096	0.845583	1.378
	Adam23	-1.13248	1.378
	Actr3-ps	-0.453568	1.377
	Tpm3-rs7	-0.331556	1.377
	Gm12856	-1.31855	1.377
	Gm29683	1.40679	1.376
	Comp	-1.64108	1.376
	Slc5a6	0.906061	1.376
	Slc8b1	-0.475253	1.376
	Igsf8	-0.561941	1.375
	Bcl3	-0.769304	1.375
	Card9	-0.884016	1.374
	1810012K16Rik	1.61364	1.374
	Cmc4	0.77523	1.373
	Kctd6	0.466539	1.373
	Gm44836	1.03657	1.372
	Tgtp1	0.956729	1.372
	Gm7809	-0.637662	1.371
	Clec4a2	-0.998522	1.371
	Socs2	0.57727	1.371
	Gm5086	-1.12649	1.37
	Atp6v0a1	-1.16531	1.37
	Siglecf	-1.06233	1.369
	Gm12411	1.26266	1.369
	Spock2	1.14146	1.369
	Rassf5	-0.628869	1.368
	Dnaja1	0.43952	1.367
	Gm17057	1.05175	1.367
	Crls1	1.08933	1.367
	Cpa2	-1.01089	1.366
	Gm12013	1.65806	1.365
	Rpl21-ps15	1.26222	1.364
	Slc29a4	-1.4926	1.363
	Slc38a6	-0.71145	1.362
	Gm13147	-0.940692	1.362
	Selenov	1.45772	1.361
	Syn1	-1.12415	1.36
	Fer1l6	-1.31298	1.359
	Gm25405	1.82609	1.357
	C3	-1.02479	1.357
	Mctp1	-0.785073	1.356
	Serpina3l-ps	-1.94498	1.355
	Hjv	1.03306	1.355
	2310014F06Rik	0.619846	1.355
	Gm16407	-1.26835	1.355
	Fam78b	-0.840544	1.355
	Igip	0.480327	1.355
	Gmip	-0.810093	1.353
	Rasa4	-0.918265	1.353
	Gm4760	-1.01502	1.351
	Khk	0.665986	1.35
	Olfr912	1.16039	1.35
	Serpinb10	1.18745	1.349
	Timm21	0.606298	1.348
	Aldh3b2	-0.619293	1.348
	Gm15074	1.4155	1.348
	Zfp2	0.482623	1.348
	Ggt6	-1.25593	1.347
	9330179D12Rik	1.31729	1.346
	Ifit1	0.701125	1.343
	Pkdcc	0.401669	1.343
	Raet1e	0.850473	1.342
	Steap3	-0.572669	1.342
	Egr1	-0.923137	1.342
	Rpl31-ps5	1.9917	1.342
	Frmd8os	1.68609	1.341
	Nabp1	0.457218	1.34
	Lpcat3	-0.447669	1.34
	Ubash3b	-0.828384	1.339
	Gm9484	1.14654	1.339
	Gm10916	1.38328	1.338
	Prm2	1.48516	1.338
	Havcr2	-1.08279	1.337
	Ncf4	-0.963715	1.337
	Rrs1	0.652713	1.337
	Rps12-ps16	1.4272	1.337
	1700048O20Rik	1.10755	1.337
	1700012D14Rik	0.888552	1.335
	Vegfc	-0.751202	1.334
	Ighv3-6	-1.6019	1.334
	Gm21926	0.424504	1.334
	6230400D17Rik	0.750431	1.331
	Fgf10	0.68619	1.33
	Nlrp1b	-1.367	1.33
	Avpr1a	0.638355	1.33
	Dusp9	-0.739566	1.329
	Paqr7	-0.594128	1.329
	Tmem53	0.775831	1.328
	Snx11	-0.463596	1.328
	Gm4925	1.27804	1.327
	Fam111a	-0.803404	1.327
	2010109A12Rik	1.26167	1.327
	Nkain4	1.82729	1.326
	2510016D11Rik	-0.704857	1.325
	Rbis	1.04684	1.325
	Ighv9-3	-1.49364	1.324
	Slc25a43	-1.23205	1.323
	Cd74	-0.612866	1.323
	Gm11837	1.34281	1.323
	Lrch2	0.755907	1.322
	Swt1	0.439377	1.322
	Snhg1	0.939075	1.322
	Smim41	0.818229	1.322
	Gm15535	0.867428	1.322
	Plat	0.580147	1.321
	Cgas	-0.585533	1.32
	A830035O19Rik	0.768949	1.32
	Ankrd23	-0.887606	1.32
	Slc10a6	0.779864	1.32
	Rilpl1	0.424598	1.32
	9530018F02Rik	0.775172	1.319
	Sez6	-0.56911	1.319
	Zkscan3	0.428225	1.319
	Tmem135	-0.582554	1.318
	Pafah2	-0.705819	1.317
	Fosl1	-1.05384	1.316
	Erc2	-0.973779	1.316
	Sptbn5	-1.37126	1.315
	Mrpl47	0.57126	1.315
	8430432A02Rik	1.06221	1.313
	Def6	-0.528324	1.313
	Itm2a	0.998992	1.312
	Tdo2	0.66917	1.312
	Gm20442	1.48292	1.312
	Col6a2	-1.09667	1.311
	4632411P08Rik	1.09127	1.311
	Cxcl12	-0.63178	1.31
	Trpm1	-1.25443	1.31
	Rel	-1.12168	1.308
	Mfsd4b2	-1.17988	1.307
	Phf7	0.441301	1.307
	BB365896	1.39628	1.306
	Gm15443	0.536586	1.306
	Rps6ka1	-0.672175	1.306
	Rab26os	1.35582	1.304
	Gm20689	-1.1704	1.303
	Gm10855	1.14288	1.303
	Dnajc5b	-1.74937	1.303
	Rasl10b	1.47934	1.302
	Gm6071	1.43753	1.302
	Gm15148	1.51003	1.302
	Slc2a9	-0.419122	1.3
	2310001K24Rik	1.14924	1.3
	P2rx7	-0.911486	1.299
	Rspo1	1.24231	1.299
	Gm14843	1.45637	1.299
	C2	1.02653	1.298
	Phyhip	0.908944	1.297
	Ppp1r14bl	1.61444	1.297
	Gm12963	-1.15312	1.296
	Gm15454	2.40194	1.295
	Ifi44	0.675866	1.293
	1810041H14Rik	1.38698	1.293
	Particl	1.01693	1.293
	Tifa	-0.594566	1.293
	Gpm6a	1.47931	1.293
	Lrfn4	0.636677	1.293
	Mknk1	-0.356352	1.292
	Gm12230	1.28381	1.291
	Gm4735	-0.449102	1.29
	Car11	0.989637	1.29
	Gm42991	1.42357	1.289
	Tnip1	-0.646377	1.288
	Stbd1	0.488752	1.287
	5430437J10Rik	-1.36489	1.286
	Gm2767	2.96865	1.286
	Arntl	-0.663343	1.286
	Pde7b	-1.12556	1.285
	Ctps	-0.565267	1.284
	Gm20056	-0.630219	1.284
	Gm5392	1.31705	1.284
	Gm30698	1.16817	1.284
	Samsn1	-0.579865	1.282
	Mfsd12	-0.784277	1.282
	Gramd1a	-0.35966	1.282
	Trgc4	1.38916	1.281
	Slc15a2	1.38715	1.28
	Uba52	1.10183	1.28
	Mfap4	0.851533	1.28
	Plaur	-0.732797	1.28
	Zfp710	-0.791682	1.28
	Bicd1	0.713882	1.28
	U2af1	0.622993	1.279
	Pde1a	0.820396	1.279
	Taf9b	0.477029	1.279
	Septin11	-0.856925	1.278
	Rorc	0.819419	1.277
	2810430I11Rik	-0.818688	1.277
	B130034C11Rik	0.865658	1.277
	Rps12-ps11	1.58422	1.276
	4933433G15Rik	1.085	1.276
	Klc3	1.45471	1.275
	Gm48933	1.19796	1.274
	Bcas3os1	0.830555	1.273
	Actb-ps1	-0.529896	1.272
	B630019A10Rik	1.0716	1.272
	Gm13577	1.07521	1.271
	Tmem220	0.487759	1.27
	Rpl21-ps6	1.72133	1.27
	Mefv	-0.976854	1.27
	Ccr2	-0.620727	1.27
	Ly6i	0.869858	1.269
	Gm26862	-0.729066	1.269
	Kcnn4	-1.01992	1.268
	9630010A21Rik	0.791909	1.268
	Dmpk	-0.812867	1.268
	Plcg2	-0.981989	1.268
	Oasl1	-0.765865	1.268
	Gm23238	2.11048	1.267
	Gm23547	1.35416	1.266
	B9d1	0.968456	1.266
	Gm26444	2.09447	1.265
	Tpd52	-0.801749	1.265
	Nedd4l	-1.03467	1.264
	Tlr9	-1.60233	1.264
	Gm49449	1.09389	1.264
	Gm3435	0.913641	1.264
	Cd40	-0.624258	1.264
	Cln8	-0.51568	1.263
	Ccl12	0.82094	1.263
	Brcc3	0.3297	1.262
	Man1c1	-0.856589	1.262
	Akirin1-ps	-0.662396	1.261
	Gm45137	1.17998	1.261
	Zfp389	1.0869	1.261
	Snord83b	1.44191	1.26
	Gm44148	1.3873	1.26
	Gm45606	-0.913538	1.26
	Tmem19	-0.352311	1.26
	Cfd	1.60117	1.259
	Espl1	-0.949867	1.259
	Gm6606	-0.719966	1.259
	Cluap1	0.328523	1.258
	C1qtnf3	0.757339	1.258
	Gm26983	1.33584	1.258
	Gm5648	-1.21854	1.257
	Shroom2	-1.31219	1.256
	Scamp2	-0.288365	1.255
	Tfe3	-0.413546	1.255
	Arl4d	0.839979	1.255
	Gm10642	0.971263	1.255
	Mrgprx2	1.25867	1.254
	Ino80dos	0.630842	1.254
	Senp2	-0.346115	1.253
	9530026P05Rik	0.866783	1.253
	Meis1	0.56359	1.251
	Wnt2b	1.06377	1.251
	Plekhh2	-1.03206	1.251
	Wt1os	1.28131	1.251
	Wdr1	-0.405032	1.251
	Mob3a	-0.479504	1.25
	Mfsd13a	-0.972501	1.25
	Gm43240	1.46482	1.25
	Gm49085	0.892644	1.249
	Cox6b2	1.00304	1.248
	Sparc	-0.563477	1.248
	Snhg7os	1.40491	1.248
	Gm8996	1.33159	1.248
	Prkcq	-0.873442	1.246
	Rnf138	0.619309	1.246
	1600020E01Rik	0.834858	1.245
	Gm15410	1.0848	1.245
	Gm38431	1.24294	1.245
	Taf1d	0.39443	1.245
	Apol10a	0.94081	1.245
	P2ry10b	-1.03544	1.244
	Ptpre	-0.874102	1.244
	Gm19439	-1.32026	1.244
	Gm2016	-0.685341	1.244
	Sccpdh	0.572495	1.243
	Gm44850	-1.78639	1.243
	H4c14	0.879409	1.243
	Gm44153	1.79579	1.243
	Zfp983	0.630609	1.242
	Pld4	-0.630554	1.241
	Gm14434	0.733912	1.24
	Gstt1	0.963087	1.24
	Kcnk6	-0.54087	1.24
	Emp2	0.492838	1.24
	Cnbd2	0.529038	1.239
	Edil3	1.38011	1.239
	Sfxn1	0.728524	1.238
	G730003C15Rik	0.92969	1.238
	Gm14444	-0.668994	1.238
	E2f5	0.600871	1.238
	Stpg2	1.21991	1.237
	Prex1	-1.04438	1.237
	Ier3	0.783734	1.234
	Rergl	1.14474	1.234
	Fam13a	1.3635	1.233
	Trim68	-0.355354	1.233
	Nek6	-0.515315	1.232
	Adra1d	-0.63257	1.232
	Srd5a3	-0.323665	1.232
	Phxr4	0.859581	1.232
	Gm25443	1.22593	1.231
	9530062K07Rik	1.29719	1.231
	BC028777	1.42159	1.231
	Igfbp3	-0.645123	1.23
	Tcerg1l	-1.48634	1.23
	Aldh3b3	-0.634192	1.23
	C1qtnf6	-0.593785	1.229
	n-R5s123	1.88544	1.228
	Elp3	-0.545921	1.228
	Gm13341	0.982422	1.228
	4933437G19Rik	1.29892	1.227
	Gm25212	2.03131	1.226
	Tcf23	0.861595	1.226
	Nkain2	-1.04951	1.225
	Vldlr	-0.833539	1.225
	B930094E09Rik	0.935967	1.225
	Etfbkmt	0.811987	1.224
	Gm16794	0.845735	1.224
	Lrfn3	-1.00599	1.224
	Gm44647	1.12949	1.224
	Meak7	-0.528154	1.223
	Unc5c	1.41513	1.222
	Gm48603	-1.2706	1.222
	Slc38a11	1.08281	1.222
	Tcim	0.894068	1.221
	Twist2	0.948269	1.22
	Wfdc12	-1.21209	1.218
	Edem1	-0.511065	1.217
	Gm45061	1.28394	1.217
	n-R5s194	1.96275	1.216
	9530085L11Rik	0.720422	1.216
	Smap2	-0.565653	1.215
	Arhgdia	-0.401731	1.215
	Gm4631	0.865988	1.214
	Dnajb3	0.931083	1.214
	Gm47438	1.00842	1.214
	Acer3	-0.69635	1.213
	CN725425	1.32847	1.213
	Ear2	-0.813782	1.212
	Mmp2	-0.750112	1.212
	Melk	-1.07973	1.211
	Gm48449	1.67624	1.211
	A930012O16Rik	0.895213	1.211
	Rpp25	1.38573	1.21
	Gm2999	0.718693	1.21
	Gm15912	1.34024	1.21
	Crebzf	0.277579	1.21
	Galns	-0.660572	1.21
	Rhoh	-0.747207	1.207
	Gm35585	-1.14983	1.207
	Chrdl1	0.695645	1.207
	Xrcc3	-0.663202	1.206
	Gm45051	1.29373	1.206
	A630052C17Rik	0.560377	1.206
	4732419C18Rik	1.44668	1.206
	Gulp1	0.695007	1.206
	Vav3	-1.00867	1.206
	Sft2d3	0.669455	1.205
	Rab4a	0.634782	1.202
	Gm20628	1.37224	1.202
	Smarcd3	0.506176	1.201
	Gm44421	0.638244	1.201
	Calcb	1.84094	1.2
	Gstm2-ps1	-0.584559	1.2
	Qpctl	-0.448797	1.2
	Ehbp1l1	-0.580416	1.2
	Naip1	-1.36131	1.199
	Ikzf5	0.897775	1.199
	Krt10	0.810097	1.198
	1700018L02Rik	0.594245	1.198
	Pard6g	0.568457	1.198
	Kng2	-0.627733	1.197
	Ces2e	-1.07714	1.197
	Gm9200	0.547358	1.197
	Cyp2e1	1.24808	1.196
	Gm44521	-1.41939	1.196
	Angpt4	1.07287	1.195
	Ephb2	-1.00303	1.195
	Poc1a	-0.564851	1.195
	Gm45338	1.26613	1.194
	Gm44126	-0.440323	1.193
	Gm5850	1.07025	1.193
	Ostm1	-0.413382	1.193
	Lbh	-0.521906	1.192
	Serpina1a	-1.44918	1.191
	Kifc1	-0.886378	1.191
	Rubcnl	-0.704073	1.19
	Pigk	-0.393307	1.19
	Polr3g	-0.669229	1.189
	Gas2l1	-0.373971	1.188
	Ulbp1	-1.28825	1.187
	Gm20559	0.541426	1.187
	A430073D23Rik	1.01221	1.187
	mt-Atp8	0.893181	1.187
	Mcub	-0.751054	1.187
	Gm19391	0.663775	1.187
	Cth	-0.57845	1.187
	Tmem221	1.03086	1.187
	Gm7584	0.883793	1.186
	F2r	-0.876985	1.186
	Prkch	-0.733414	1.186
	Gm45420	1.03764	1.186
	Negr1	0.951731	1.185
	B4galnt1	-1.1742	1.184
	Ptp4a3	-0.318783	1.184
	Cfap300	0.747796	1.184
	Zwilch	-0.655597	1.184
	H4c1	1.87528	1.183
	Gm15408	0.63568	1.183
	Gm5402	-0.875942	1.183
	Gm42981	0.815385	1.183
	A830019P07Rik	-1.0449	1.183
	Rab27b	-0.819765	1.183
	Mtfr2	-0.994463	1.182
	Gm5321	1.55887	1.181
	Gas1	0.7976	1.181
	Kif23	-1.04786	1.181
	Gm30270	0.550489	1.18
	Nrip2	-0.75411	1.18
	Sytl1	0.748344	1.178
	2900093K20Rik	0.898992	1.178
	Oas3	-0.982583	1.177
	Dcakd	-0.479024	1.177
	Slfn9	-0.919931	1.177
	Phpt1	0.981548	1.177
	Mms22l	-0.77257	1.177
	Gm5914	1.16064	1.177
	Dclk1	-1.25662	1.175
	Dcaf15	-0.389024	1.175
	Tmem88b	1.06899	1.175
	Ncaph	-0.867481	1.175
	Gm7839	-0.62197	1.175
	Gprc5a	0.822489	1.175
	Tubb2a-ps2	-0.630928	1.174
	Abhd1	-1.28094	1.174
	Gm37105	-1.40854	1.173
	Ccdc86	-0.398188	1.173
	Oscar	-1.29548	1.172
	Tcfl5	-1.51681	1.172
	mt-Nd4	0.461715	1.172
	Dhx32	-0.514844	1.171
	AV356131	0.864926	1.17
	Gm6177	1.33946	1.17
	Tmem79	0.753379	1.17
	Adh6b	-1.44464	1.169
	Mlst8	-0.323885	1.169
	Gsg1	1.4141	1.169
	Top2a	-1.22054	1.168
	St6galnac4	-0.429553	1.168
	Gm30251	0.621807	1.167
	Nomo1	-0.675359	1.167
	Sugct	0.698023	1.166
	Pts	0.763593	1.166
	Mybpc1	-1.61419	1.166
	Gm8893	-1.60159	1.166
	Gm9509	-0.525449	1.165
	Adora1	-0.518745	1.165
	Plg	-1.75946	1.165
	Nagpa	-0.432585	1.164
	Zfp939	0.573964	1.163
	Arl6	0.427942	1.163
	Yars	-0.314584	1.163
	Mbip	0.447935	1.163
	Gm8371	1.67029	1.16
	Elovl1	-0.403317	1.159
	Nmnat3	0.682784	1.159
	Gm4540	1.17993	1.159
	Snai1	-0.596686	1.159
	Sbno2	-0.683188	1.159
	Cldn10	1.44748	1.158
	Gm22513	1.78817	1.158
	Capn1	-0.419477	1.158
	Zfand6	0.475527	1.157
	Clec4b1	-0.885293	1.157
	Runx2os1	-1.19794	1.157
	Pelo	-0.585112	1.157
	Gm10357	1.392	1.157
	Cenpa	-0.660781	1.156
	Ptgis	1.04737	1.156
	E230001N04Rik	1.09	1.155
	Gm4117	0.470873	1.154
	Gm28874	0.79902	1.154
	Adcy5	-0.686371	1.153
	Gm12598	0.540897	1.152
	Fam222a	-0.683446	1.151
	Gm10030	-1.21026	1.151
	Foxo6	1.1566	1.151
	Olfr558	-0.853268	1.15
	Arhgap27os2	1.28843	1.15
	Rpl21-ps12	1.51648	1.15
	L2hgdh	0.365066	1.149
	Gm15002	1.6703	1.149
	Haus3	-0.525869	1.149
	Snhg20	0.84199	1.149
	Wdr34	0.445005	1.149
	Galc	-0.601794	1.148
	Gsap	-0.677337	1.148
	Gm26461	1.54961	1.148
	4931413I07Rik	1.16359	1.147
	Gm13841	1.43286	1.147
	Paip1	0.413058	1.146
	Sting1	-0.494433	1.146
	Gm9776	0.55837	1.145
	4933417A18Rik	1.34423	1.145
	Dennd4b	-0.862612	1.145
	1700001J11Rik	1.29391	1.144
	Ccdc144b	-1.53605	1.144
	Igkv4-57	-1.29181	1.144
	Gm6134	1.53805	1.143
	Ptn	1.06852	1.143
	Ppp1r3d	-0.398916	1.141
	Gm20633	0.822728	1.14
	Kcnj2	-1.13737	1.14
	Igfbp6	1.35901	1.14
	9430053O09Rik	0.879449	1.14
	Nupr1l	1.02458	1.139
	Gm16537	-1.34216	1.139
	Ms4a14	-1.59057	1.139
	Ces4a	-1.27169	1.138
	Slc22a4	-0.706363	1.138
	Fbln2	-0.541183	1.138
	Cyp51	-0.55779	1.138
	Rgs3	0.671864	1.138
	Commd5	1.15006	1.137
	Reps2	-1.24923	1.137
	Slc9a9	-0.430094	1.136
	Gng2	-0.614448	1.136
	Gldc	-0.861804	1.136
	Klf8	-0.9474	1.136
	D830025C05Rik	1.0402	1.136
	Gm27003	0.627044	1.136
	Prss27	-0.627378	1.135
	Prr11	-0.901699	1.134
	Ppm1k	0.513359	1.134
	Gm7334	0.5471	1.134
	Spa17	0.696149	1.134
	Pmepa1	-0.469928	1.134
	Bcl2l13	-0.356493	1.133
	Plekhm3	-0.892888	1.133
	Trim67	-0.681566	1.133
	Gm13778	0.95426	1.133
	Ahnak2	-0.94784	1.133
	Gm13521	-1.27792	1.132
	6430562O15Rik	-0.662915	1.132
	Cyp2f2	1.28805	1.131
	St6galnac5	0.704898	1.131
	Gm8648	0.870968	1.131
	Gm15974	0.970663	1.13
	Col6a1	-0.793779	1.13
	Lzts1	-0.821927	1.13
	Galnt6	-1.23511	1.129
	Traf5	-0.560265	1.129
	Gm42997	1.25643	1.129
	Itgb1bp2	-1.23558	1.128
	1110020A21Rik	1.20527	1.128
	Tpsb2	0.592525	1.127
	2310068J16Rik	0.853475	1.127
	Dnase2a	-0.774468	1.127
	Tpx2	-1.22947	1.127
	Trpv2	-0.433282	1.125
	Gm28791	1.40477	1.124
	Gm4908	1.20223	1.124
	Cabp4	1.30063	1.124
	Tril	-0.658515	1.124
	Atp6v1a	-0.590615	1.123
	Rdh10	0.280563	1.122
	E2f2	-0.613835	1.122
	Tnf	-1.17825	1.122
	Cd82	0.452867	1.122
	Lair1	-0.731994	1.121
	Gm4211	0.974998	1.12
	Zscan12	0.3851	1.12
	Il4ra	-0.441972	1.119
	Ppfia4	-0.597792	1.119
	Gm8137	1.0519	1.118
	2010016I18Rik	1.47622	1.118
	Gm32507	0.834545	1.118
	Fjx1	-0.547036	1.118
	P3h4	0.98421	1.118
	Eya2	-0.641752	1.117
	Pla2g6	-0.500621	1.117
	Efcab8	-0.481247	1.116
	Amigo3	-0.633835	1.116
	Gm13365	-0.936445	1.116
	Fam180a	1.14131	1.116
	Asb13	0.368035	1.116
	Lncppara	0.453487	1.115
	Phykpl	0.296253	1.115
	Fam220-ps	0.682596	1.114
	Scg3	0.602393	1.114
	Agbl3	0.82528	1.113
	Sox11	0.531716	1.113
	Gm15050	1.02545	1.112
	Tmem139	1.31445	1.112
	Plppr4	-1.395	1.112
	Gm43471	1.40955	1.111
	Rpl35a-ps4	1.43242	1.111
	Gm9796	-1.02476	1.111
	Ripk4	1.52033	1.11
	Gm49494	0.742296	1.109
	Unc5a	-0.753621	1.109
	Fbln7	-0.85379	1.109
	Ccdc73	1.23441	1.109
	Gm44954	1.62142	1.109
	Lox	-0.965131	1.109
	Gdpgp1	-0.421961	1.108
	Gm11346	0.938166	1.108
	Apoc4	-1.34016	1.108
	Dancr	0.705142	1.106
	Rtn4ip1	-0.277974	1.105
	Aurka	-0.503308	1.105
	Gnai2	-0.298837	1.105
	Gm43595	1.18755	1.105
	Trim10	-1.06638	1.103
	Gbp6	-0.587575	1.103
	Ticam1	-0.338488	1.103
	9430081H08Rik	1.10304	1.102
	Ptger4	-0.617381	1.102
	Prps1l3	-0.640265	1.102
	Gm4961	-1.27534	1.102
	Gm36161	-0.756618	1.101
	Gm21860	-0.511469	1.101
	Nuak1	-0.542423	1.101
	Nfkb2	-0.639734	1.101
	Snhg10	1.14802	1.1
	Bche	0.561968	1.099
	Gm12191	1.38609	1.099
	Tm4sf5	-1.11449	1.099
	Ccl17	1.42309	1.098
	Pglyrp1	0.862861	1.098
	Gm4076	0.493108	1.098
	Gm10297	0.327702	1.098
	Gm7287	1.12515	1.098
	Noct	-0.809084	1.098
	Gm32376	1.44168	1.098
	4930547M16Rik	0.899135	1.097
	Ube2t	-0.83271	1.097
	Gm2272	0.534826	1.097
	Slc36a1	-0.775101	1.097
	3110056K07Rik	0.478061	1.097
	Slc43a1	0.734599	1.097
	Adra1a	-0.662358	1.096
	Gm2238	1.04771	1.096
	Cers1	1.19651	1.096
	Gm7847	1.46673	1.096
	Lrrc20	-0.471681	1.095
	Ldlrap1	-0.514217	1.095
	Rgs18	-0.70477	1.095
	Slc25a29	0.607545	1.095
	Gm29803	-1.43292	1.094
	Gm39929	-1.26406	1.094
	Gm43437	-0.981016	1.094
	A630001G21Rik	-0.770556	1.094
	Gm4059	1.1989	1.094
	Bcl6	-0.751809	1.093
	Gm6659	-0.564918	1.093
	Gm32817	0.90666	1.093
	Enpp2	0.566382	1.093
	Dkc1	0.490103	1.092
	Fnip2	-1.08819	1.092
	Rn7s1	1.61708	1.092
	Cpa3	0.590325	1.091
	Gm13594	0.869689	1.091
	Gm42993	0.952227	1.09
	Ggt5	-0.389711	1.09
	Mapkapk2	-0.343353	1.09
	Gm12630	0.962814	1.09
	Klhl25	-0.480579	1.089
	Tmem81	-0.507079	1.089
	Gm17396	0.843192	1.088
	Gm6091	-1.12939	1.088
	Gm7091	1.26855	1.088
	Bst1	-0.676376	1.088
	Kdm8	-0.724788	1.088
	Hspa1a	0.634704	1.088
	Taok3	-0.721442	1.088
	Gm43841	0.915705	1.087
	Tnfrsf22	-0.900643	1.087
	Gm48016	-0.658571	1.086
	Ccdc61	-0.472033	1.086
	Ccng1	-0.487369	1.085
	Eif4a2	0.628954	1.085
	Tacc3	-0.525668	1.085
	Gm19246	1.54956	1.084
	B430319H21Rik	1.11722	1.084
	Acsl5	-0.375608	1.084
	Gm45660	1.39114	1.084
	Lgals3bp	-0.32878	1.083
	Gm44386	1.66268	1.083
	Zscan30	0.763735	1.083
	Arrb2	-0.395223	1.083
	Cpxm1	-0.809748	1.082
	Adrb3	1.01872	1.082
	Gm13840	1.46447	1.082
	Sla	-0.566251	1.082
	Bmp1	-0.614572	1.082
	B430010I23Rik	1.4982	1.081
	Rps15a-ps7	1.46267	1.081
	Chchd7	0.731416	1.08
	Syngr2	-0.333158	1.08
	Zfhx4	0.680992	1.08
	Slc37a4	0.366888	1.08
	Glyctk	-0.92521	1.079
	Cdc42se1	-0.299393	1.079
	Tpp1	-0.515666	1.079
	Gm19739	1.36363	1.079
	Bcat1	-0.762056	1.079
	Amy2a2	1.25729	1.079
	Soat2	-1.01012	1.078
	Pgs1	-0.41808	1.078
	Gm34866	1.41294	1.078
	Gm6615	-0.685627	1.077
	Gm20658	-0.939928	1.077
	Serpina3a	-0.851932	1.077
	2210408I21Rik	0.425188	1.076
	Gm2814	1.11165	1.076
	Rps27	1.48841	1.076
	Gm11759	1.01574	1.076
	Ripply3	0.739962	1.076
	Ighd	-0.651011	1.076
	2700081O15Rik	0.442267	1.076
	Gm17597	0.843989	1.076
[truncated: 19,787 more rows]

## Sheet: Figure 3
	Fig. 3a
		Control f/f-HFD					ParkinAdi-HFD
	Day	46.6145	43.5248	48.6193	50.9403	46.7355	52.7396	51.8718	57.5799	49.2313	48.1386
	Night	58.9224	53.969	59.5691	61.8312	59.2023	67.9705	61.5235	68.5748	60.3912	63.5594
	Fig. 3b
		Control f/f-HFD					ParkinAdi-HFD
	Day	41.2245	37.7652	43.7612	45.3004	41.4422	46.0015	46.1536	49.6651	44.3265	42.469
	Night	52.6398	47.0838	54.6565	57.3557	53.7052	60.6278	53.1626	59.8987	54.3269	56.8322
	Fig. 3c
		Control f/f-HFD					ParkinAdi-HFD
	Day	13.7581	12.798	14.4005	15.0515	13.8012	15.5235	15.3284	16.9111	14.5827	14.2011
	Night	17.426	15.886	17.7127	18.4267	17.5629	20.0956	18.0757	20.1901	17.8852	18.8007
	Fig. 3d
		Control f/f-HFD					ParkinAdi-HFD
	Day	0.881521	0.884188	0.897891	0.892769	0.88529	0.867965	0.884939	0.86151	0.895301	0.877946
	Night	0.890945	0.917975	0.916328	0.92629	0.903228	0.888262	0.862653	0.871785	0.898948	0.893596
	Fig. 3E
		Control f/f-HFD							ParkinAdi-HFD
	Cd36	0.585232	0.69809	2.6415	1.64197	0.272585	0.393762	0.766864	0.462483	0.653632	0.896026	0.562904	1.6169	2.05096	1.03839	0.718661
	Srebp1c	1.16128	1.066	0.86824	0.910259	1.07503	1.04372	0.87547	1.213	1.07081	1.73446	1.55285	1.88733	1.81035	0.954644	1.87077
	Acc1	0.882179	1.14404	1.02241	1.1326	0.536682	0.901525	1.38056	0.981121	1.59489	2.56948	1.14657	2.01045	3.41715	0.919498	3.02441
	Scd1	0.814484	1.44469	1.39034	0.616692	0.807218	0.771666	1.15491	1.61436	1.03079	1.01983	0.723167	1.02024	2.0833	0.367975	1.03903
	Fas	1.20516	0.746726	1.13961	1.06791	0.851276	0.941652	1.04767	0.608316	1.00163	1.61308	1.00985	1.36085	1.6516	0.62241	1.57078
	Ppara	0.669832	1.7331	1.2914	0.494684	0.626423	1.30432	0.880236	0.874803	2.07765	1.73277	1.19282	1.82655	1.95878	3.71672	1.31728
	Cpt1a	0.533248	0.706621	1.42747	1.16178	1.11098	ND	1.0599	1.36146	1.63346	1.19188	2.26911	2.67066	1.10414	ND	ND
	Cpt1b	0.732862	0.86803	1.95889	0.518064	0.59863	ND	1.32352	0.793099	1.05464	1.58147	2.14111	2.8269	2.34474	0.987563	ND
	Mttp	0.290558	1.04947	0.371645	0.625856	1.27512	2.14922	1.23812	2.93404	2.2518	1.49866	1.58818	0.709322	4.03809	3.11654	ND
	Fig. 3f
		Control f/f-HFD						ParkinAdi-HFD
	Atgl/Hsp90	0.806885	0.575639	0.728591	1.57032	1.38299	0.93557	1.68776	0.952455	1.28304	1.16297	1.24488	1.17187
	p-Hsl/t-Hsl	0.96037	0.518032	0.573826	1.51016	1.03076	1.40685	4.9779	1.5027	2.17821	2.46842	2.77203	2.11681
	Fig. 3g
		NC-eWAT					HFD-eWAT
	Tfam	0.867231	0.674753	0.235035	2.86159	0.361389	0.204022	0.40839	0.231863	0.181772	0.425141
	mtNd1	1.45628	1.78893	0.192955	0.801406	0.760424	0.273842	0.411818	0.0688772	0.14883	0.416934
	mtNd4	1.2063	1.83	0.270509	0.87154	0.821643	0.301195	0.341347	0.110456	0.208574	0.436362
	mtNd4l	1.23861	1.97813	0.309994	0.794709	0.67856	0.307539	0.208577	0.0627682	0.226377	0.519594
	mtCo1	1.3621	1.53479	0.575863	0.749063	0.778178	0.388771	0.404995	0.16925	0.486632	0.89795
	mtCo3	1.24589	1.88587	0.151789	0.814932	0.90152	0.397148	0.541408	0.219638	0.175152	0.373001
	Fig. 3h
	NC	HFD
	0.988999	0.707239
	1.10918	1.12235
	1.11909	0.66865
	1.0454	0.879529
	0.724701	0.676727
	1.38699	0.484609
	0.9184	0.846861
	Fig. 3i
		Control f/f-NC							ParkinAdi-NC					Control f/f-HFD					ParkinAdi-HFD
	Pgc1	0.408419	0.227597	1.42367	ND	0.822162	2.76385	0.354304	1.34795	0.908774	2.40902	1.85058	0.723275	0.514088	0.381744	1.70823	0.641259	0.13982	0.670791	0.586255	0.414487	1.45931	1.93575	0.48445
	Nrf1	0.728128	0.653362	1.65815	ND	1.23927	1.36501	0.356084	0.873128	1.29408	1.11695	1.15852	1.47815	1.15128	0.936801	1.07591	0.837581	0.903691	1.58577	1.18429	1.08193	1.02308	1.21178	0.904798
	Tfam	0.628464	0.700005	0.925004	0.739417	0.879791	1.9738	1.15352	1.7141	2.07955	0.969671	3.23015	1.9988	0.599691	0.360185	0.635432	0.402829	0.188942	0.765329	0.534057	0.808029	0.733905	0.937262	0.500883
	Err	1.64105	0.949704	1.14295	0.0646768	1.5953	1.09927	0.507046	0.0457315	1.17749	1.89488	1.00149	1.10155	1.40873	1.69867	1.4528	1.31027	0.903506	2.35509	1.62518	2.28284	1.24061	2.04204	1.47855
	mtCo1	1.13099	1.29431	0.882999	1.01871	0.997505	0.978773	0.696706	2.05483	2.45173	0.599512	4.50308	1.10543	0.466166	0.256366	0.355362	0.28303	0.121761	1.06878	0.382711	0.63366	0.401846	0.402042	0.525103
	mtCo3	0.916914	0.342232	0.798461	ND	0.943671	1.17093	1.82779	4.07816	2.13261	0.549477	5.45452	1.15209	0.54369	0.314194	0.471902	0.326234	0.191836	0.819555	0.42974	0.767964	0.599178	0.410731	0.516837
	mtNd1	0.787819	0.970701	0.595522	1.28873	0.845072	0.954101	1.55806	2.71152	2.62151	0.506601	4.14383	1.84773	0.326862	0.229508	0.340639	0.239429	0.120236	0.572319	0.273291	0.469797	0.351114	0.3822	0.486759
	mtNd4	0.818082	0.862457	0.625273	1.31748	0.886026	0.830538	1.66014	2.39871	2.61072	0.473111	4.69785	1.79944	0.379011	0.254389	0.379506	0.221991	0.11531	0.62948	0.264451	0.399577	0.398885	0.392809	0.394864
	mtNd6	0.780708	0.890954	0.715024	1.44816	0.759099	0.763835	1.64221	3.57545	2.58599	0.466638	4.96783	1.75049	0.257478	0.173463	0.276434	0.124933	0.096715	0.551809	0.193392	0.281324	0.294366	0.329338	0.34758
	Fig. 3j					Fig. 3k
	Control f/f-NC	ParkinAdi-NC	Control f/f-HFD	ParkinAdi-HFD		Control (Scr)	ParkinKD
	0.930916	1.715	1.05643	0.8915		0.619301	2.33857
	1.04404	1.084	0.629381	1.284		1.15004	1.9047
	1.05337	1.285	0.827874	1.085		1.23066	2.82622
	0.984	1.255	0.636984	1.255
	0.68214	2.166	0.456148	1.163
	1.30554	1.496	0.797126	1.346
	Fig. 3l
		Control (Scr)-pre				ParkinKD-pre				Control (Scr)				ParkinKD
	3	7.91	7.03	7.33	5.61	8.08	9.86	8.64	9.63	14.64	15.64	14.34	14.97	19.66	21.83	20.66	22.89
	6	7.51	7.01	6.88	5.47	8.42	9.67	8.58	8.79	15.37	16.45	15.11	15.47	20.96	22.8	21.38	23.65
	12	7.66	7.19	6.94	5.62	9.06	10.15	8.96	9.14	15.65	16.81	15.53	15.86	21.42	23.14	21.77	24.04
	18	4.69	3.93	3.91	3.77	5.89	6.06	5.82	5.62	14.33	14.97	13.77	14.01	18.02	19.55	17.88	20.83
	21	4.63	3.96	3.93	3.71	6.56	6.47	6.3	5.98	14.35	15.38	14.08	14.43	18.54	20.25	18.57	21.44
	27	4.63	3.99	3.96	3.64	6.48	6.69	6.4	6	14.46	15.59	14.24	14.59	18.85	20.49	18.77	21.68
	31	13.13	11.93	10.24	9.85	14.61	15.84	17.27	12.86	16.93	17.76	15.63	16.78	27.43	29.4	29.92	27.13
	37	13.14	11.57	10.1	9.8	13.94	13	15.46	12.98	16.4	17.36	15.43	15.83	26.31	28.32	28.42	26.16
	43	14.99	14.75	13.31	12.44	16.24	18.98	20.99	17.11	16.18	17.29	16.5	16.54	27.38	30.05	27.6	26.42
	49	15.02	15.2	13.63	12.8	16.05	17.93	20.17	16.75	16.44	17.49	16.32	16.52	26.48	29.83	27.7	26.19
	55	4.47	3.91	3.52	3.42	2.61	2.7	3.68	2.5	11.43	12.32	11.39	11.21	14.35	14.96	14.14	15.93
	61	3.78	3.36	3.05	2.72	2.49	3.15	3.57	3.94	11.47	12.37	11.48	11.33	14.88	15.34	14.64	16.42
	68	3.66	3.18	2.88	2.44	2.73	3.18	3.7	4.17	11.45	12.39	11.5	11.4	15.12	15.55	14.75	16.59
	Fig. 3m
	Control (Scr)	ParkinKD	Control (Scr) + FCCP	ParkinKD + FCCP
	0.730393	0.957598	0.257013	0.210162
	0.714248	0.897185	0.269759	0.308654
	0.594849	1.26956	0.30578	0.278421

## Sheet: Figure 4
	Fig. 4a
		Control f/f-HFD						ParkinAdi-HFD
	p62/Actin	1.05203	1.06242	1.53819	0.446841	1.10827	0.792248	0.590824	0.501387	0.413022	0.24162	0.194998	0.649039
	LC3BII/LC3BI	0.899602	1.27761	1.13542	1.09425	1.05099	0.542137	0.810892	0.995677	1.01623	0.844145	1.08384	1.04832
	LC3BII/Actin	1.18955	1.11687	1.22222	0.496307	1.28139	0.693655	0.802731	0.737008	0.678683	0.517132	0.501141	1.08948
	Fig. 4b
		Control (Scr)			ParkinKD
	p62	1.2614	0.790072	0.948529	1.05062	0.677039	0.679412
	LC3BII/I	1.00838	0.942062	1.04955	1.02317	1.03202	1.08426
	Fig. 4d
	Control (Scr)	ParkinKD	Control (Scr) HBSS	ParkinKD HBSS
	1.02158	0.887084	1.43598	1.088
	1.06886	1.01562	1.25161	1.07092
	0.909558	0.907267	1.29986	1.20941
	Fig. 4e
		Control f/f-HFD						ParkinAdi-HFD
	Pgc1a	0.708809	1.03121	0.873281	0.995655	0.949318	1.44172	1.50813	1.52459	1.34907	1.08892	2.26011	1.07405
	Vdac1	0.601758	0.831068	0.931135	1.00237	1.10268	1.53099	1.32001	1.44775	1.27752	1.26556	1.27626	1.33056
	Paris	1.02727	0.845749	0.793083	0.756264	1.72179	0.85584	0.821568	0.868529	1.05595	1.00682	1.02964	0.84471
	Atp5a	0.822671	1.02736	1.09579	1.03236	1.02183	0.791026	1.12884	1.11571	1.13932	1.18637	1.13034	1.62302
	Sdhb	0.855901	1.0495	1.01773	1.01123	1.06564	1.55392	1.43261	1.49166	1.34153	1.47301	1.98534	1.40306
	Fig. 4f
		Control (Scr)			ParkinKD
	Pgc1a	0.935674	0.980715	1.08361	1.38914	1.43784	1.33833
	Atp5a	0.673477	1.12811	1.19841	1.8592	1.54457	1.70453
	Uqucr2	0.71556	1.10271	1.18172	1.24675	1.25097	1.34766
	mtCo1	0.676391	1.06498	1.25863	1.96723	1.90024	1.8888
	Sdhb	0.85189	0.946496	1.20161	1.61105	1.54274	1.54335
	Ndufb8	0.924538	0.974619	1.10084	1.0046	0.997567	1.03387
	Fig. 4g
		Control (Scr)			ParkinKD
	0	1.01177	0.961791	1.05696	2.14777	2.10903	1.2099
	2	1.31124	1.22261	0.935179	2.13625	3.05967	1.94123
	4	1.33629	1.44189	0.944858	2.54022	3.07495	1.93608
	8	0.97178	0.700045	0.736332	2.4574	2.99905	2.20413
	16	0.492607	0.439298	0.54359	1.48715	1.49722	1.09581

## Sheet: Figure 5
	Fig. 5a			Fig. 5b
	Control f/f-HFD	ParkinAdi-HFD			Control f/f						ParkinAdi
	0.669559	1.51473		eWAT	0.97638	0.792457	1.30967	1.35196	0.931661	0.637874	1.09014	1.67465	0.933371	2.2273	1.91144
	0.949586	1.4979
	0.833824	1.68181		Fig. 5c
	1.20199	1.75629			Control (Scr)			ParkinKD
	0.91946	1.76698		Nqo1	1.17238	0.787128	1.04049	1.88034	2.49143	2.43295
	1.42558	1.11208
				Fig. 5e
	Fig. 5d				Control (Scr)			ParkinKD
	Control (Scr)	ParkinKD		0	1.05817	0.731485	1.21034	1.3553	1.34288	1.40774
	0.981243	1.33159		2	1.09187	0.740994	1.02464	1.38746	1.45752	1.44719
	0.81376	0.752807		4	1.09933	0.881382	1.12256	1.53986	1.61579	1.58555
	1.205	1.12708		8	0.91474	1.03573	0.992848	1.40415	1.66014	1.48441
				16	0.779169	0.722984	0.536636	1.06868	1.1288	1.01949
	Fig. 5g
		Control (Scr)-Vehicle			Control (Scr)-Dicoumarol			ParkinKD-Vehicle			ParkinKD-Dicoumarol
	Pgc1a	1.02353	0.944977	1.03149	1.05814	1.16744	0.991425	1.43932	1.50678	1.42369	1.01727	0.890509	1.13358
	Fig. 5h			Fig. 5j
	Vehicle	Dicoumarol			Vehicle			Menadione
	0.864971	1.38656		Nqo1	0.881804	0.985549	1.13265	1.34886	1.78873	2.21056
	0.864483	2.16943		Pgc1a	0.849132	0.946564	1.2043	1.3122	1.72499	1.98739
	1.27055	2.24057
				Fig. 5k
	Fig. 5i			Nqo1
	Control (Scr)	ParkinKD		0	10	50	100	200	400
	1885.2	4253.91		0.985824	1.0363	1.36036	1.4417	1.07086	1.03052
	1917.19	4099.45		0.968516	0.9125	1.02126	1.21514	1.08942	1.15907
	2004.85	4453.1		1.04566	1.12123	1.22796	1.47413	1.1413	1.19788
				Pgc1a
				0	10	50	100	200	400
				1.0082	1.1059	1.35705	1.18141	0.989556	0.895381
				0.901053	1.08557	1.45001	1.2226	0.98902	1.07427
				1.09074	1.43716	1.64796	1.18297	0.863028	0.920212
	Fig. 5l
		Control (Scr)-Vehicle			Control (Scr)-10M			ParkinKD-Vehicle			ParkinKD-10M
	Nqo1	0.970972	1.05893	0.970101	0.873585	0.856463	0.769965	2.40105	2.28751	2.57853	1.79775	1.85304	2.11969
	Pgc1a	1.03482	0.869289	1.09589	0.657646	0.720685	0.776915	1.20128	1.62304	1.68005	1.0311	0.750377	0.960751

## Sheet: Figure 6
	Fig. 6a																Fig. 6j
		WT						Ob/+									AAV-Control	AAV-Nqo1
	Park2	0.497891	1.13169	0.635146	0.748139	1.45978	2.81196	1.65311	1.28204	0.624269	1.52727	0.703784	0.478588				2234.87	5159.68
	Nqo1	0.292139	0.286668	2.67385	0.474074	0.380982	1.89229	2.93529	2.74024	2.37653	1.29973	2.61784	ND				1845.21	1790.26
																	13734.8	2655.87
	Fig. 6b			Fig. 6d								Fig.6f					1721.82	591.13
	WT	Ob/+			Control (Scr)			Nqo1OE				Control (Scr)	Nqo1OE				906.58	33665.5
	1.08732	1.52661		Pgc1a	0.851552	1.10115	1.0473	3.76287	5.54196	4.17872		0.828643	1.52341				2108.36	4458.9
	1.92446	0.975916		mtCo3	0.779479	1.09857	1.12195	1.36773	2.03822	1.41591		0.933957	1.62757				6537.14	22.89
	0.987891	1.11283		mtNd1	0.850947	1.02147	1.12759	1.45819	2.14775	1.57367		1.2374	1.55529				4864.24	35.42
	0.666778	1.10564		mtNd2	0.883987	0.984884	1.13113	1.39483	2.09271	1.3602							3747.52	6653.05
	0.720951	1.41051		mtNd4	0.815195	1.05523	1.12958	1.42489	1.73754	1.32329							2201.14	9127.22
	0.612608	0.787451		mtNd4l	0.875323	1.08296	1.04172	1.20341	1.66439	1.61708							12158.3	18078.3
																	13080.3	6571.84
	Fig. 6c			Fig. 6e													248.45	5566.94
	Control (Scr)	Nqo1OE			Control (Scr)			Nqo1OE									15.18	16704.2
	0.936364	0.654545		Pgc1a	1.04647	0.981746	0.971785	1.37987	1.35941	1.96971							108.92	942
	0.872727	0.727273		Atp5a	0.867333	1.1237	1.00897	1.55447	1.06022	1.2977							27.95	36.15
	0.927273	0.745455		Uqucr2	0.965547	1.09257	0.941884	1.23807	1.08741	1.22707							606.79	23.38
	1.02727	0.727273		mtCo1	0.948447	1.12411	0.927439	1.42089	1.27007	1.49079							5206.92	24621
	1.03636	0.663636		Sdhb	1.11624	0.923008	0.96075	1.04581	0.804044	0.830624							19.52	235.44
	1.02727	0.672727		Ndfub8	1.08655	1.0306	0.882851	1.12106	1.06715	1.07253							13.25	1231.18
	1.04546	0.7															393.04	11051.5
	1.03636	0.718182															145.55	199.53
	1.09091	0.672727															31.33	6.02
																	6.02	6.02
	Fig. 6g																17081.3	177.85
		Control (Scr)					Nqo1OE										146.76	6534.49
	3	35.71	29.18	26.89	32.03	32.08	39.81	28.95	29.12	34.37	38.9						16.39	7.95
	6	36.51	29.91	27.78	32.72	33.03	40.01	29.78	30.2	35.11	39.93						1233.83	6393.27
	12	36.74	30.1	27.91	32.91	33.12	40.05	30.31	31.44	36.1	40.08						20335.1	12694.7
	18	34.29	27.07	24.52	29.76	30.06	37.82	27.39	29.06	33.85	37.09						377.86	4392.63
	21	34.65	27.41	25.27	30.15	30.74	37.96	27.48	28.96	33.98	36.9						7.23	8.19
	27	34.84	27.61	25.47	30.3	31.09	38.09	27.5	28.89	34.18	37.03						227.01	7.23
	31	35.53	29.48	28.36	32.37	34.11	40.33	33.2	34.46	39.27	38.98						26.99	5337.05
	37	35.79	29.85	28.09	32.26	34.79	39.83	31.9	33.93	39.12	37.8						11676.1	26.75
	43	32.26	27.62	27.27	30.92	32.74	41.2	31.93	32.63	36.93	38.7						34.7	2.41
	49	34.01	28.63	28.39	32.12	34.02	40.48	32.05	32.8	36.36	40.72						3119.28	1.45
	55	28.26	21.71	19.89	24.99	26.72	32.58	22.11	23.08	27.9	30.34						2.17	10809.8
	61	28.33	22	20.31	25.2	26.58	32.07	22.08	23.01	27.98	30.6						5.54	19347.8
																	6.02	6.02
	Fig. 6i																7.23	668.49
		AAV8-Control							AAV8-Nqo1								226.76	10773.1
	Nqo1	1.06659	0.92488	0.878623	0.817518	1.31239	0.187975	1.16597	0.950392	1.47231	1.45428	1.7654	1.98067	1.16597	3.42769		13076	15465.1
	Pgc1a	0.667001	1.30274	0.995953	0.912989	1.12132	0.968569	1.03143	1.14556	1.19317	1.35692	0.911984	1.01094	1.38979	1.64273		17.35	5110.28
																	552.81	15.9
	Fig. 6k												Fig. 6l				17.59	21.93
		AAV8-Control					AAV8-Nqo1						Ad-Control	Ad-Nqo1			125.79	61.93
	Atp5a	0.488683	1.58017	0.852759	1.09958	0.978808	0.781265	1.18585	0.876438	1.12186	0.913323		0.663601	1.35777			120.73	0.72
	Uqucr2	0.494867	1.37178	0.958513	1.11053	1.06431	0.774925	1.19144	0.925299	1.15407	1.02124		1.12612	1.68387			62.9	0.72
	mtCo1	0.564879	1.10414	0.970173	1.18419	1.17663	1.2015	1.2007	1.31109	1.18955	1.02583		1.04829	1.97294			4.1	1.93
	Sdhb	0.438187	1.7698	0.592429	0.840245	1.35934	1.39427	2.39108	1.16055	1.59314	1.40941		1.4545	1.51057			1.45	8174.86
	Ndfub8	0.751385	1.00747	0.863451	1.07758	1.30012	1.99657	1.66411	2.99944	2.10429	1.30162		0.707496	1.53497			4191.9	16.15
																	4.34	10852.9
																	1.2	7.23
																	3.86	3147.48
																	3.86	10792.2
																	4.1	859.59
																	2.17	7555.53
																	2701.18	11.81
																	16404.9	328.22
																	36.63	43.62
																	11.81	8484.28
																	20866.5	6718.36
																	10477.5	7240.57
																	16915.1	2065.22
																	1.93	12700
																	2.17	5310.3
																	3.61	9773.3
																	0.96	251.83
																	53.98	14.94
																	9000.23	15.9
																	2551.04	38.56
																	21.69	39.76
																	428.95	30659
																	13.74	20115.8
																	17530.5	9749.44
																	7.23	9.4
																	242.19	24394.9
																	4970.99	3068.19
																	580.05	13.5
																	7.23	10493.6
																	14726.9	13419.4
																	2093.42	29.88
																	30901.5	15.18
																	14187.1	3.86
																	2118	0.72
																	9.88	28.68
																	7.23	28906.6
																	2385.01	1498.19
																	1.45	143.38
																	6.02	21.69
																	848.02	8.92
																	6.75	10406.6
																	3873.8	18.31
																	2258.97	2014.38
																	631.62	615.71
																	6154.94	3349.42
																	178.81	12520.3
																	1456.98	10.84
																	1413.61	1388.78
																	18296.9	3.37
																	5398.5	2.89
																	23262.3	775.24
																	11784.1	20
																	983.21	3227.72
																	1912.2	2297.29
																	7008.02	1764.96
																	107.48	189.89
																	12.77	8.19
																	14952	11.09
																	1827.85	7.23
																	70.61	2.17
																	103.38	876.7
																	59.52	3020.24
																	3049.88	1964.01
																	14.22	769.46
																	223.39	3790.42
																	18.07	5303.31
																	12.77	6924.4
																	0.24	10030.7
																	26281.1	26.99
																	3583.41	15.42
																	12.29	213.51
																	34.7	3.61
																	6.02	0.72
																	9151.8	6622.93
																	6983.68	1717.73
																	3242.18	5.3
																	8.19	0.72
																	2384.04	6.02
																	13.5	18.07
																	6.02	21.45
																	3.61	15959.8
																	3984.89	15752.6
																	2253.19	0.96
																	936.94	4.58
																	269.9	19336.7
																	7485.41	431.6
																	1884.73	0.24
																	365.81	3.37
																	17717.8	0.96
																	383.89	1202.75
																	27323.3	2.41
																	1922.8	18.56
																	9086.02	1.69
																	1581.57	11686.9
																	33.01	17.59
																	5.3	1291.43
																	2.17	6.02
																	2.41	7.23
																	4268.53	8.43
																	22.17	67.48
																	10591.7	37.35
																	416.66	2622.37
																	9780.53	16622.8
																	5135.83	205.08
																	488.47	185.8
																	1051.17	46.03
																	6849.21	423.17
																	78.56	4.82
																	7.23	0.24
																	5820.22	4.1
																	693.55	440.76
																	7320.09	4603.01
																	2.65	565.59
																	16.15	11371.3
																	3.86	106.27
																	0.24	6.02
																	19300.8	16.63
																	2.41	16446.8
																	5.54	6191.57
																	20933.7	361.72
																	743.19	13.01
																	13.74	5.3
																	1649.77	12030.6
																	18118.5	18654.5
																	1030.92	0.24
																	1656.52	6.99
																	5.3	109.89
																	1.2	142.18
																	5988.9	606.07
																	219.05	42.89
																	19034	6595.7
																	25.3	574.02
																	5123.29	367.74
																	3833.55	13.25
																	21828.2	6777.88
																	490.4	187.24
																	3.61	542.93
																	14.46	2.17
																	1.2	1.93
																	3.37	751.14
																	9.88	321.23
																	6680.53	958.39
																	84.83	8788.64
																	4820.14	4.82
																	8098.95	15.9
																	13.98	18.07
																	14675.1	22.65
																	168.21	715
																	38.32	1337.7
																	1754.11	710.42
																	2212.95	4622.29
																	16.63	7.23
																	9953.07	15.9
																	1224.92	13.25
																	9943.67	2828.17
																	16842	18.31
																	279.78	1769.54
																	13521.5	4.58
																	7408.53	0.24
																	969.47	6957.17
																	33930.6	0.72
																	398.34	9.4
																	21954	997.43
																	12.77	1235.28
																	13841.3	6829.93
																	13.01	1822.31
																	1125.39	465.82
																	8051.48	11.09
																	1677	2479.47
																	6.02	33.98
																	5635.62	2393.68
																	127.96	473.77
																	245.32	9167.47
																	2.17	18.56
																	2.65	8.43
																	60.25	11634.6
																	14.7	1771.71
																	6.02	6.02
																	3804.15	33.98
																	1736.76	10735.1
																	18579.8	7962.07
																	2154.39	1166.6
																		26.51
																	6.27	2263.31
																	6828.01	3047.71
																	382.92	1519.16
																	31313.5	71.57
																	29.4	2977.34
																	8035.33	3338.33
																	3447.98	11057.7
																	70.61	5124.98
																	11000.1	2277.77
																	1355.29	37.59
																	881.52	25.79
																	12117.3	7701.09
																	3851.15	11759.5
																	137.6	17.59
																	9554.49	2197.76
																	187.73	3993.81
																	214.96	4824.96
																	96.39	9717.63
																	392.08	1347.82
																	613.54	131.34
																	5.54	461
																	1015.26	8.68
																	8.19	6493.28
																	30.36	14.22
																	507.99	2592.98
																	30.12	9.64
																	183.63	11.09
																	159.29	1035.99
																	88.68	18.56
																	1720.38	66.27
																	4606.87	1110.45
																	7306.36	29.16
																	6160.48	458.11
																	4.34	127.48
																	2.41	199.05
																	854.77	17.35
																	3340.26	5.06
																	5.54	11014.1
																	56.15	23522.3
																	1.2	2306.21
																	3530.4	3324.12
																	191.82	5192.46
																	1907.86	16938.7
																	25.54	6839.33
																	9.88	7.23
																	815.73	6.27
																	17.35	5844.07
																	1408.79	1238.65
																	8014.85	5383.56
																	12357.8	7039.83
																	28.68	20
																	206.28	987.31
																	12697.4	494.26
																	7.23	1.93
																	25.79	5.3
																	6.75	1534.34
																	5.06	20011.2
																	1188.77	12.29
																	9684.38	3169.41
																	70.85	75.19
																	3.37	23768.6
																	3.37	10828.8
																		150.61
																	3.86	33.26
																	5.78	24947.5
																	2.41	6354.72
																	257.37	20848.6
																	11671.8	348.94
																	153.27	11868.2
																	3.37	13.74
																		15388.2
																	5903.84	4089.48
																	14798.5	7225.63
																	6.02	21976
																	1284.44	678.61
																	854.77	1027.31
																	123.62	6538.1
																	186.28	7915.32
																	352.08	15.42
																	5.54	27.23
																	136.88	4533.85
																	3.61	15708.2
																	149.89	17817.1
																	242.43	1954.85
																	437.87	16475.8
																	1560.12	4767.12
																	7280.33	34.94
																	24.1	247.01
																	2696.36	25455
																	1083.22	3097.35
																	44.1	8.43
																	8.43	8454.64
																	11.33	5099.44
																	277.37	55.67
																	23.13	10550
																	10.84	575.95
																	11580.4	219.54
																	16.87	19772.9
																	916.7	14206.7
																	266.53	10.84
																	23.86	20
																	11364	9284.1
																	13858.7	29.16
																	355.45	21789.2
																	19621.8	13658.7
																		23039.2
																	9.64	195.44
																		4547.1
																	4.34	16424.9
																	97.84	14643.3
																	82.66	49.16
																	23.13	27.23
																	233.75	840.55
																	65.07	6161.93
																	6987.3	13.01
																	19.76	3527.02
																	5062.57	1927.14
																	2931.31	7.23
																	5.78	12412.8
																	17.83	364.85
																	6.02	4777.97
																	208.93	690.9
																	33.26	8505.97
																	1.45	15.18
																	2.65	492.81
																	49106.5	452.57
																	377.86	213.27
																	15.18	1215.28
																	101.45	28.92
																	38.56	1164.91
																	962.73	2685.75
																	33.98	1554.58
																	6.99	17053.2
																	51.09	3412.56
																	31.57	13090
																	6049.87	12842.7
																	387.98	10.84
																	5870.58	23684.8
																	450.88	4746.64
																	4.82	3730.65
																	8954.2	74.22
																	175.68	73.02
																	14351.7	913.57
																	14906.5	7144.9
																	12.05	1533.86
																	5754.91	4544.45
																	106.27	18662
																	11440.4	2623.58
																	3.13	4.34
																	1.2	1.69
																	22.65	5.78
																	8376.32	93.5
																	17396.1	19975.1
																	16.15	854.53
																	927.06	109.41
																	2611.77	11628.1
																	18.8	2.89
																	9862.94	0.72
																	149.89	2.17
																	13.25	9095.17
																	8010.27	6022.16
																	2091.97	20657
																	5492.24	20.72
																	5259.69	298.82
																	3706.07	1353.36
																	19.52	4589.28
																	4822.07	164.35
																	1450.96	26197.2
																	10.84	11830.6
																	19.04	19.04
																	31.09	541.25
																	4387.33	22732.4
																	6633.29	103.38
																	8887.93	1440.84
																	6096.62	1528.79
																	15587.2	7.23
																	3010.36	20009
																	2475.38	7840.13
																	3120.49	2570.08
																	5685.03	88.2
																	8.92	25.54
																	2552.97	4331.67
																	137.84	18173
																	13.01	1544.94
																	101.69	16630
																	23.62	7.71
																	26501.8	15610.6
																	50.61	7.23
																	8.43	11757.8
																	679.81	7.71
																	1695.07	19877
																	4553.37	2.41
																	2966.98	1.93
																	5.3	6306.76
																	396.42	1276
																	4.34	30.36
																		2725.52
																	14.94	1.2
																	2069.8	0.96
																	111.58	1.2
																	15956	3371.35
																	157.6	1073.82
																	259.3	783.19
																	12.29	7530.71
																	3785.36	25106.8
																	5.54	2976.14
																	2009.8	16.63
																	15725.1	5320.42
																	11.57	21.21
																	72.29	12.05
																	18.8	27.95
																	94.71	312.55
																	16082	17.83
																	42.17	29.16
																	44.1	46.27
																	169.17	27.47
																	21.21	15.9
																	698.37	4.1
																	8.43	0.48
																	787.77	5682.37
																	386.05	9547.98
																	914.05	1855.81
																	4786.16	41.45
																	4810.5	4.1
																	76.39	0.48
																	477.63	3.86
																	25901.3	14446.9
																	18.31	0.72
																	490.4	70.13
																	16685.7	7716.51
																	30.85	13386.6
																	53.02	716.2
																	55.43	74.95
																	11503.3	804.88
																	9992.35	2238.97
																	1014.54	5819.98
																	8819.73	10.6
																	26.99	17.11
																	22222.5	2638.52
																	6877.17	1245.4
																	4.1	351.83
																	30067.9	34.7
																	1.2	7.95
																	4981.84	9540.27
																	12.29	459.8
																	19546.4	7169.48
																	912.84	23.62
																	30.6	1463.97
																	16746.6	220.5
																	887.78	10676.3
																	16579.1	16400.3
																	2351.75	4.82
																	13.5	28.19
																	30.85	20787.9
																	5623.82	56.39
																	11443.8	850.43
																	39235.9	13176.5
																	5964.32	6.02
																	5166.67	423.65
																	10.36	1847.86
																	25959.9	8.43
																	10368.5	41.93
																	4367.33	179.77
																	6.02	7.23
																	13512.1	10068.3
																	3792.11	20.48
																	14.7	6.51
																	12001.4	6788.49
																	8519.71	0.48
																	4760.86	943.93
																	25.06	109.41
																	12.05	9.64
																	35.42	18279.5
																	250.86	21779.1
																	1238.17	6112.29
																	4301.78	8180.88
																	5042.32	25.06
																	26.75	6672.09
																	1716.76	6.02
																	9.88	15.66
																	2479.23	844.16
																	34.22	1606.87
																	4.82	17238.2
																	167.48	27.23
																	16272.1	977.67
																	2842.15	116.88
																	14666.2	38.56
																	388.46	15.9
																	8542.84	127.48
																	1740.38	7107.31
																	681.74	22316
																	4.34	5759.97
																	7.95	213.51
																	5.78	251.83
																	1.93	11673.5
																	4.34	1613.14
																	682.7	69.16
																	29.64	10.36
																	64.34	86.75
																	1207.08	14933.5
																	11833.2	14910.8
																	6.02	73.5
																	12.53	5488.14
																	1821.59	16129.7
																	167	241.95
																	6774.51	6786.32
																	371.11	8.43
																	13.5	1686.16
																	4711.21	5525.49
																	11.09	6.02
																	14927.2	180.98
																	13.98	8867.93
																	5361.14	7483.72
																	4467.1	15974
																	2414.65	7941.35
																	58.32	7.23
																	48.92	461.48
																	96.63	387.74
																	7086.34	22349.7
																	14469.3	20780.7
																	4252.86	97.84
																	20867.2	14990.3
																	340.99	328.46
																	12210.4	5591.52
																	48.2	13363.7
																	134.23	5061.36
																	8535.61	9945.12
																	2371.03	8.19
																	207	0.96
																	1717.73	62.66
																	25.06	2805.28
																	0.24	235.68
																	4.82	24399
																	63.86	6.02
																	9811.37	22.17
																	6.02	891.88
																		88.44
																	5.54	12.77
																	193.51	13306.8
																	702.22	32.05
																	1.69	143.14
																	2.65	17659
																		133.99
																	817.17	16.39
																	3623.66	4908.1
																	3461.96	120.25
																	96.88	33036.3
																	14609.8	24.34
																	4588.31	55.67
																	3412.56	9277.84
																	30.12	431.6
																	55.19	814.04
																	492.81	8.19
																	31.09	3.86
																	442.93	50.85
																	9224.1	7.47
																	12645.3	76.15
																	19306.3	50.37
																	3494.97	14.22
																	1496.74	6.02
																	1362.76	9220
																	19399.1	4023.21
																	3432.32	6.02
																	176.16	7216.23
																	2189.81	13.98
																	7.95	198.57
																	1157.92	28.68
																	26.75	7.47
																	16968.6	8.43
																	7.23	8.19
																		1323
																	20.72	21.45
																	522.21	128.68
																	9664.13	57.11
																	841.03	10.84
																	642.94	6.02
																	5699.48	6.51
																	359.31	1575.06
																	22.41	8615.62
																	35.91	4114.54
																	8784.06	135.91
																	14947.4	5346.2
																	13284.2	9493.28
																	16052.6	6209.4
																	2241.38	725.36
																	8971.55	19.28
																	11.09	265.08
																	2463.57	4348.29
																	7.23	12359.3
																	11867.2	12054.4
																	8441.87	11.81
																	15786.8	18925.6
																	21.21	10.84
																	19248.3	3368.22
																	2.65	9842.94
																	5.78	21083.1
																	8552.48	21058.3
																	3513.77	12332.8
																	9112.04	140.25
																	2.41	10926.4
																	1.45	11038.2
																	14584.8	506.06
																	3370.14	9.4
																	62.66	3301.46
																	15174.7	23663.3
																	17.35	2591.29
																	14991.1	7793.87
																	10395.8	9211.81
																	4796.28	10460.8
																	23.38	10498.7
																	20.48	9407.97
																	4717	1136.72
																	5466.7	8.19
																	4.1	170.62
																	4.1	4262.26
																	6110.12	1.93
																	57.11
																	191.82	3.86
																	29.88	17397.8
																	79.77	26.51
																	87.96	233.99
																	15.9	10.6
																	89.16	5983.84
																	3773.31	1524.46
																	971.4	4237.92
																	9689.92	16635
																	15655	10909.3
																	4463.48	2989.15
																	2887.22	18765.1
																	20.72	9509.9
																	369.67	9436.4
																	5193.9	1129.97
																	2834.92	72.54
																	493.53	12125.8
																	507.27	13522
																	5288.85	3145.31
																	3966.58	18.07
																	7022.96	1317.21
																	16112.8	6406.29
																	2243.79	20786.7
																	118.32	2607.92
																	611.86	17550.1
																	832.11	714.03
																	3668	6.02
																	3514.01	4898.22
																	4.82	16905.4
																	426.3	8577.06
																	3.61	745.6
																	9758.36	4.34
																	140.73	7.47
																	3557.87	218.09
																	984.66	15742.7
																	178.81	4802.06
																	12003.6	8612.24
																	5.78	203.39
																	110.37	9171.32
																	6.27	916.22
																	1603.02	33002.3
																	98.8	6347.73
																	63.62	14922.1
																	146.04	146.04
																	1253.83	1911.96
																	4.58	7743.74
																	15.66	15898.4
																	22.89	52.78
																	9713.78	12873.5
																	3.13	18.31
																	2180.41	11558.7
																	3982.48	1.69
																	81.21	3.61
																	269.18	3334.24
																	1766.64	2867.7
																	9682.21	602.7
																	360.03	3.61
																	69.89	212.06
																	472.09	275.93
																	11862.1	109.17
																	7.47	70.85
																	2.17	17.59
																	16092.4	3.61
																	33.74	28.44
																	23.86	34.22
																	975.5	2359.22
																	2587.91	9.16
																	428.95	8.19
																	14.94	991.4
																	68.92	151.58
																	337.86	87.24
																	1377.7	6.02
																	9075.17	552.81
																	45.55	27.23
																	1281.31	15.66
																	565.59	50.12
																	2126.19	74.22
																	4.82	124.83
																	2.41	12.05
																	42.41	7.23
																	18547.5	462.45
																	5061.36	581.97
																	444.13	9314.23
																	2986.5	44.82
																	4.82	11.09
																	2.89	18286.3
																	9858.85	39.28
																	1.45	13.5
																	1040.8	14.94
																	5.06	393.52
																	1.93	4.58
																	1288.78	0.48
																	578.84	3.86
																	18.31	11.81
																	151.34	1131.66
																	8871.3	6.02
																	20225.9	1617.24
																	2493.45	412.56
																	526.31	105.07
																	12.05	447.26
																	61.69	420.03
																	712.1	112.54
																	4.82	815.24
																	20.24	171.1
																	0.72	6.99
																	2403.56	1.2
																	110.13	136.88
																	2318.5	796.45
																	1356.73	2798.05
																	12107	26.51
																	111.58	139.29
																	16.39	3173.98
																	36.87	25.79
																	8.19	157.6
																	0.24	6962.23
																	10343.2	125.07
																	10529.5	6.02
																	24.58	527.51
																	7267.08	201.22
																	177.6	42.89
																	8254.14	26.75
																	31.81	93.02
																	1762.31	15.18
																	1682.78	6.02
																	86.51	4.58
																	0.72	2.41
																	2.89	12721.5
																	6158.07	227.49
																	8357.77	371.35
																	10274.1	10520.1
																	59.76	185.32
																	21.93	3231.82
																	4199.85	133.75
																	2710.57	48.68
																	7144.66	4391.43
																	1408.3	45.06
																	1.2	18.07
																	1.45	11.09
																	6719.81	0.96
																	16.63	0.96
																	17002.3	978.63
																	3763.91	11163.8
																	3410.63	2773.23
																	18541.9	1056.47
																	7695.3	4049.96
																	1517.47	19124.6
																	4975.57	62.9
																	145.07	39.04
																	368.46	110.85
																	6331.1	9787.28
																	5915.41	8929.38
																	716.68	5339.46
																	4643.5	50.85
																	1271.18	297.13
																	2710.33	81.45
																	18.07	219.29
																	4268.29	259.06
																	1038.64	14.94
																	1872.2	5102.33
																	988.99	62.17
																	33.98	4529.03
																	450.88	4975.33
																	660.53	33.26
																	27.71	90.13
																	3.61	15.42
																	1.45	4642.53
																	146.76	3236.16
																	6.51	7.23
																	5364.04	6.75
																	1331.43	7145.86
																	19799.9	2174.15
																	12002.1	18493
																	17450	127.96
																	1572.89	409.19
																	15254.9	25.54
																	7584.93	201.22
																	6.02	354.24
																	4.34	9.4
																	0.24	1135.75
																	11328.1	1041.05
																	3.61	14226.9
																	3.61	593.06
																	17.11	5336.81
																	3.61	7.23
																	66.03	897.66
																	9.64	5346.93
																	431.6	204.11
																	11.09	1.93
																	772.59	4.34
																	929.71	16783
																	11724	132.06
																	2405.25	21357.1
																	1344.68	100.01
																	5796.36	63.86
																	71.09	2862.63
																	24889.9	7049.23
																	8829.85	24.1
																	610.65	58.32
																	49.16	40
																	3118.32	5532.97
																	659.81	6.02
																	12.05	24.58
																	13725.4	1890.27
																	16694.1	14.7
																	37.83	1053.82
																	3.86	186.76
																		1603.02
																	526.55	215.2
																	56.63	4.58
																	6220.97	18.31
																	213.27	2.17
																	803.2	52.78
																	11.09	107.72
																	29773.7	20.72
																	694.03	13.5
																	984.66	7.71
																	4.58	12439.8
																	1.2	2668.4
																	13166.6	574.02
																	5.78	11344.3
																	2571.29	4275.52
																	80.97	2484.53
																	0.48	1697
																	51.81	3952.84
																	1836.77	12.77
																	33.01	9812.34
																	4198.88	99.04
																	86.75	1003.45
																	11932.3	6.99
																	24883.4	12.05
																	506.79	3714.27
																	1266.12	27.23
																	13.5	13.01
																	92.78	2032.93
																	11558.7	2.65
																	6708	7.71
																	17485	4.1
																	69.4	0.48
																	5238.48	10261.5
																	1140.57	11544.5
																	6.02	46.51
																	25728.5	10555
																	7757.72	10403
																	8247.64	20362.1
																	218.81	5.78
																	26441.1	7.23
																	390.15	11725.7
																	4854.36	12504.6
																	12321.5	13958.9
																	8563.32	10687.8
																	63.38	2662.62
																	4.82	0.72
																	13597.7	4.82
																	24475.4	4198.16
																	2097.03	11550.1
																	88.44	2.65
																	6.51	80.01
																	20.72	0.72
																		596.91
																	21530.1	25.54
																	34.94	7075.98
																	14599	33.74
																	8589.83	28560.3
																	10721.8	527.03
																	120.25	1563.74
																	19840.1	14.7
																	1.69	5828.41
																	6.27	34.46
																	5815.4	1.69
																	43.14	3.61
																	12414	11134.9
																		5366.69
																	4.58	9425.8
																	86.27	9.64
																	32.05	8143.77
																	556.91	6531.84
																	39.76	5626.47
																	50.12	17475.6
																	148.93	8.19
																	3620.28	19.52
																	2112.7	10381.1
																	1428.06	1724.47
																	1483.97	12009.1
																	414.73	3867.29
																	629.21	1878.94
																	79.28	1018.15
																	517.87	8.43
																	123.38	20294.6
																	77.11	3151.57
																	494.26	3335.2
																	42.17	1983.77
																	3574.26	553.78
																	2424.29	2380.43
																	7819.17	11654.6
																	8214.14	2884.56
																	225.56	5.54
																	20506.7	4267.81
																	750.42	3777.65
																	5919.98	501.24
																	298.82	12896.4
																	23603.5	5167.64
																	963.45	64.82
																	3490.64	192.06
																	10765.9	8422.59
																	3.61	8.19
																	2.89	2.65
																	9844.39	2.41
																	34.22	1.2
																	6812.1	186.52
																	6.02	8472.71
																	1440.11	4741.82
																	18958.6	163.15
																	132.06	21.45
																	1445.41	712.1
																	149.89	14871
																	6132.53	17919.5
																	45.55	7.23
																	6.02	58.56
																	1.69	38.32
																	8.43	23603.8
																	7.71	12701
																	18630.9	2408.38
																	3.37	15484.6
																	23356.3	3695.23
																	0.72	311.11
																	30.36	12736.9
																	32.53	1454.57
																	29.16	1640.85
																	326.53	2.41
																	619.57	609.2
																	6704.38	2.41
																	3182.9	2589.36
																	331.83	7446.85
																	4259.61	7706.87
																	6.02	45.79
																	17916.8	2144.51
																	17.59	10023.9
																	4342.99	5083.77
																	13067.8	7314.07
																	1302.51	9.4
																	1356.25	13.5
																	199.53	3727.28
																	13.01	1110.69
																	5933.48	1957.02
																	24941.7	62.66
																	983.69	33.26
																	806.81	3253.75
																	88.44	10146.1
																	5627.91	73.74
																	413.29	1665.43
																	1726.88	2619.97
																	69.16	16355.5
																	4.34	2283.55
																	12409.2	489.92
																	2.65	113.98
																	7523.97	7588.07
																	2028.83	14001.6
																	24122.9	7872.67
																	5001.12	7.23
																	261.71	8931.79
																	1079.36	910.92
																	18024.3	6801.74
																	6.75	2331.03
																	17593.7	41.45
																	10654.8	4.82
																	147	0.96
																	34.94	8337.04
																	7.23	5.3
																	5.06	0.48
																	10.36	123.38
																	15.18	61.69
																	47.96	3.61
																	5.78	2.41
																	0.24	8597.3
																	10489.3	504.86
																	23797	1575.79
																	19.04	15543.9
																	153.75	546.07
																	435.94	3793.55
																	243.63	4.58
																	4304.43	6.02
																	9.64	46.03
																	5.54	33.98
																	101.94	149.17
																	10.36	6216.63
																		10960.4
																	294.72	8.43
																	6.02	1551.93
																	159.29	1019.12
																	76.87	185.32
																	8738.76	21.69
																	422.92	127.48
																	24.34	4354.8
																	994.78	96.88
																	15570.6	5.54
																	13924.5	5664.78
																	185.8	349.67
																	13411.7	128.44
																	10752.2	58.56
																	26.03	2551.29
																	359.79	2.17
																	153.02	1.93
																	409.19	2507.43
																	14.46	11398
																	85.07	9746.79
																	425.58	0.24
																	65.31	6.02
																	2047.39	15.18
																	558.12	15058.8
																	11777.5	26.99
																	4586.14	19.76
																	4044.66	27.47
																	191.1	46.51
																	74.95	5416.33
																	828.26	9.16
																	587.52	8830.82
																	6863.19	1764.96
																	5.3	1234.8
																	1776.77	12.77
																	26.51	1682.54
																	6.27	8.68
																	0.48	5915.65
																	21.45	2431.28
																	2251.98	9216.39
																	5.78	4091.41
																	0.96	19.28
																	7.23	6.02
																	1627.12	1543.98
																	217.61	124.83
																	969.96	2846.01
																	428.23	8.43
																	9.4	4377.21
																	4.82	12819.8
																	1.69	2875.17
																	88.44	992.85
																	8.68	7166.35
																		10685.7
																		1251.42
																		10486.6
																		48.44
																		398.83
																		1749.05
																		162.9
																		9281.21
																		1661.58
																		12532.8
																		3363.64
																		25342.7
																		1671.7
																		39.04
																		51.09
																		151.34
																		4312.87
																		9.64
																		561.25
																		21.93
																		437.62
																		167.24
																		16.63
																		998.87
																		1143.22
																		15668.5
																		6074.69
																		3783.19
																		4.82
																		3.61
																		18273.5
																		1.2
																		3.37
																		766.57
																		76.15
																		12.77
																		1.93
																		13817.2
																		1358.66
																		3174.47
																		6.02
																		23334.6
																		6076.38
																		16004.9
																		437.38
																		7399.38
																		34.7
																		109.89
																		1461.56
																		2.89
																		1285.16
																		1.45
																		10991
																		477.15
																		17949.1
																		51.09
																		11461.9
																		6.51
																		124.35
																		4.82
																		6.02
																		255.44
																		12796.7
																		7835.8
																		6638.84
																		6079.76
																		3096.39
																		3074.7
																		14.94
																	316.28	320.44
																	324.6	320.44
																	328.77	320.44
																	337.09	324.6
																	337.09	328.77
																	345.41	332.93
																	353.74	332.93
																	357.9	337.09
																	362.06	337.09
																	366.22	341.25
																	366.22	345.41
																	370.38	353.74
																	370.38	353.74
																	378.71	353.74
																	382.87	357.9
																	399.51	362.06
																	403.68	366.22
																	420.32	366.22
																	420.32	374.54
																	436.97	382.87
																	436.97	382.87
																	445.29	403.68
																	461.94	407.84
																	474.42	412
																	491.07	420.32
																	495.23	436.97
																	499.39	453.61
																	503.55	461.94
																	511.88	474.42
																	528.52	474.42
																	536.85	482.75
																	557.65	482.75
																	557.65	499.39
																	565.98	499.39
																	570.14	511.88
																	578.46	516.04
																	607.59	528.52
																	611.76	532.68
																	611.76	532.68
																	624.24	545.17
																	632.56	549.33
																	636.72	553.49
																	636.72	570.14
																	661.69	574.3
																	670.02	578.46
																	678.34	586.79
																	724.12	599.27
																	736.6	603.43
																	749.09	603.43
																	790.7	607.59
																	819.84	611.76
																	836.48	615.92
																	840.64	615.92
																	869.77	624.24
																	873.94	624.24
																	882.26	628.4
																	903.07	628.4
																	911.39	628.4
																	911.39	628.4
																	919.71	628.4
																	928.04	649.21
																	928.04	661.69
																	932.2	674.18
																	973.81	690.83
																	990.46	699.15
																	1027.92	703.31
																	1036.24	724.12
																	1065.37	728.28
																	1086.18	749.09
																	1098.66	753.25
																	1115.31	761.57
																	1181.89	765.73
																	1194.38	774.06
																	1194.38	778.22
																	1315.07	790.7
																	1319.23	794.87
																	1319.23	807.35
																	1327.55	807.35
																	1352.52	832.32
																	1369.17	836.48
																	1423.27	861.45
																	1427.43	882.26
																	1448.24	907.23
																	1531.47	911.39
																	1539.79	915.55
																	1556.44	915.55
																	1618.86	928.04
																	1635.51	932.2
																	1668.8	932.2
																	1685.45	932.2
																	1706.26	936.36
																	1739.55	944.68
																	1747.87	961.33
																	1756.2	982.14
																	1785.33	994.62
																	1839.43	1007.11
																	1839.43	1052.88
																	1843.59	1057.05
																	1851.91	1069.53
																	1872.72	1082.02
																	1881.04	1102.82
																	1897.69	1123.63
																	2014.21	1144.44
																	2022.54	1152.76
																	2026.7	1165.25
																	2055.83	1194.38
																	2105.77	1240.16
																	2109.93	1260.96
																	2151.55	1265.13
																	2384.6	1306.74
																	2430.37	1310.9
																	2455.34	1335.87
																	2480.31	1335.87
																	2555.22	1365
																	2559.38	1365
																	2746.66	1365
																	2746.66	1389.97
																	2779.95	1419.11
																	2779.95	1460.72
																	2825.73	1489.85
																	2896.47	1560.6
																	2917.28	1581.41
																	2925.6	1618.86
																	2975.54	1631.35
																	3100.39	1643.83
																	3108.72	1660.48
																	3250.21	1672.96
																	3316.8	1693.77
																	3483.26	1710.42
																	3633.08	1710.42
																	3778.73	1710.42
																	3861.96	1739.55
																	3920.23	1785.33
																	3932.71	1814.46
																	4178.25	1826.94
																	4215.7	1835.27
																	4290.61	1847.75
																	4315.58	1847.75
																	4586.08	1868.56
																	4611.05	1872.72
																	4611.05	1881.04
																	4660.99	1889.37
																	4794.16	1910.17
																	5002.24	1910.17
																	5031.37	1964.28
																	5048.02	1976.76
																	5093.8	1980.92
																	5301.88	2022.54
																	5310.2	2130.74
																	5310.2	2168.19
																	5364.3	2247.26
																	5405.92	2284.72
																	5435.05	2288.88
																	5451.7	2363.79
																	5484.99	2392.92
																	5580.71	2397.08
																	5659.78	2409.57
																	6046.8	2422.05
																	6080.1	2422.05
																	6113.39	2463.67
																	6179.98	2480.31
																	6637.75	2559.38
																	6899.93	2563.55
																	7241.18	2567.71
																	7320.25	2576.03
																	7415.97	2671.75
																	7736.41	2705.04
																	7794.68	2705.04
																	7857.1	2734.17
																	8081.83	2759.14
																	8206.68	2821.56
																	8585.38	2859.02
																	8839.24	2863.18
																	8885.02	2875.67
																	8922.47	2933.93
																	9009.86	2983.87
																	9172.17	2988.03
																	9575.84	3004.68
																	10087.7	3017.16
																	10275	3050.45
																	10345.7	3058.78
																	10404	3104.55
																	10408.2	3166.98
																	10591.3	3196.11
																	10907.5	3246.05
																	11178.1	3271.02
																	11382	3341.76
																	11511	3429.16
																	12193.5	3429.16
																	12218.5	3483.26
																	12251.8	3512.39
																	12318.3	3520.71
																	12509.8	3595.62
																	12796.9	3637.24
																	12955.1	3653.88
																	13916.4	3678.85
																	14465.7	3707.99
																	14653	3720.47
																	14890.2	3732.96
																	15389.6	3753.76
																	15872.3	3861.96
																	16246.9	3870.29
																	16371.7	3957.68
																	16413.3	3961.84
																	16571.5	4045.08
																	17087.5	4199.05
																	17249.8	4411.3
																	17295.6	4452.91
																	17337.2	4457.07
																	17782.5	4457.07
																	18735.5	4486.2
																	19164.2	4636.02
																	19176.7	4644.35
																	19189.1	4723.42
																	20887.1	4848.26
																	22809.7	5018.89
																	22909.6	5052.18
																	23546.3	5072.99
																	26097.4	5085.48
																	26139	5181.19
																	26168.1	5347.66
																	26663.4	5376.79
																	27125.3	5385.11
																	27624.7	5401.76
																	27870.2	5543.25
																	28482	5668.1
																	28993.9	5713.88
																	29027.2	5822.08
																	29210.3	5834.56
																	29792.9	5951.09
																	30179.9	5992.7
																	30479.6	6046.8
																	30500.4	6080.1
																	30841.6	6125.88
																	31640.6	6142.52
																	31807.1	6225.75
																	32506.3	6267.37
																	32543.7	6313.15
																	32839.2	6421.35
																	33059.8	6492.1
																	33746.4	6696.01
																	33850.4	6696.01
																	33854.6	6791.73
																	33896.2	6820.86
																	35186.3	6874.96
																	36131	6908.26
																	36185.1	7008.13
																	36201.8	7033.1
																	36434.8	7170.44
																	37150.6	7257.83
																	37491.8	7270.32
																	37691.6	7374.36
																	39318.8	7553.3
																	39913.9	7607.4
																	41116.6	7611.57
																	42415	7744.74
																	43501.2	7790.52
																	43775.9	7923.69
																	44233.7	8040.21
																	44258.6	8306.55
																	44341.8	8756.01
																	44500	8805.95
																	46381	8972.41
																	46634.9	8997.38
																	46697.3	9242.91
																	47130.1	9392.73
																	47184.2	9396.89
																	47650.3	9475.96
																	47945.8	9559.2
																	48341.2	9983.68
																	49219.2	10017
																	49252.5	10166.8
																	50222.2	10220.9
																	50284.6	10225
																	50854.8	10707.8
																	51358.3	10716.1
																	53626.4	11269.6
																	53834.5	11456.9
																	54425.4	11560.9
																	56310.6	11590.1
																	58599.5	11669.1
																	59298.6	11889.7
																	59465.1	11931.3
																	59652.4	12002
																	60755.2	12301.7
																	60805.1	12418.2
																	61233.8	12588.8
																	61612.5	12651.3
																	62865.1	12730.3
																	62935.9	12821.9
																	63485.2	13154.8
																	63576.8	13575.1
																	64163.6	13666.7
																	64954.2	13795.7
																	65099.9	13816.5
																	67189	14170.2
																	68158.7	14195.2
																	68508.3	14727.9
																	70418.4	14961
																	72287	15418.7
																	72536.7	15526.9
																	72786.4	15718.4
																	72811.4	15776.6
																	75961.7	16059.6
																	76931.3	16067.9
																	78383.7	16517.4
																	78450.3	16908.6
																	78512.8	16912.7
																	79578.1	17570.3
																	80468.7	17832.5
																	80597.7	18298.6
																	80760	18702.2
																	83286.1	18756.3
																	84135.1	18810.4
																	84205.8	18947.8
																	86548.8	19330.6
																	87160.6	19347.3
																	88184.3	19513.7
																	90839.4	19676
																	91355.4	19888.3
																	93332.2	19904.9
																	93373.8	19921.6
																	93648.5	19938.2
																	94838.7	20133.8
																	95109.2	20316.9
																	95354.7	20458.4
																	95671	20624.9
																	96927.8	20670.7
																	97202.5	20833
																	98105.6	21061.9
																	98322	21856.7
																	101214	22439.3
																	101701	23034.5
																	101784	23721.1
																	102692	24149.8
																	103973	24303.7
																	104502	24349.5
																	106604	24362
																	108497	24541
																	109030	24607.5
																	109512	24682.5
																	110332	24711.6
																	111298	24711.6
																	113266	24782.3
																	113649	24823.9
																	114107	25015.4
																	114548	25190.2
																	114835	25294.2
																	115822	25360.8
																	120395	25951.7
																	121356	26164
																	122813	26322.1
																	124394	26459.5
																	125089	26559.3
																	125235	26834
																	127016	27142
																	127636	27437.4
																	128756	27670.5
																	128926	27807.8
																	129101	27845.3
																	129530	28178.2
																	130658	28365.5
																	130874	29355.9
																	131149	29372.6
																	132534	29451.6
																	133192	29730.5
																	133542	29817.9
																	133791	29913.6
																	136405	30413
																	137087	31070.5
																	137150	31087.2
																	138893	31145.4
																	140454	31203.7
																	141948	31270.3
																	142185	31374.3
																	142339	31665.6
																	143072	31861.2
																	143288	32589.5
																	143692	32826.7
																	144724	32847.5
																	144994	32885
																	145211	33234.5
																	145373	33317.8
																	145448	34091.8
																	146634	34116.8
																	146717	34774.3
																	148781	35265.4
																	149094	35286.2
																	150338	35465.2
																	152506	35481.8
																	153318	35527.6
																	155315	35964.6
																	155735	36010.3
																	155756	36031.1
																	159531	36151.8
																	160488	36763.6
																	164570	36801
																	165157	36950.8
																	170642	37034.1
																	172452	37213
																	172656	37924.7
																	174234	37941.3
																	174525	38216
																	175470	38286.7
																	177034	38490.6
																	178449	38611.3
																	183302	38677.9
																	184908	38877.7
																	185299	39019.2
																	186123	39235.6
																	187501	39643.4
																	188292	39801.5
																	188891	40097
																	190060	40188.6
																	190593	40488.2
																	191954	40625.5
																	193514	40812.8
																	194010	41045.9
																	196082	41403.8
																	196403	42144.5
																	197252	42664.7
																	198429	43542.8
																	202603	43800.8
																	203294	44137.9
																	206320	44354.3
																	206378	44583.2
																	207751	44749.7
																	208188	44845.4
																	210015	45053.5
																	210202	45777.6
																	210872	45785.9
																	211280	45923.3
																	214364	46127.2
																	214834	46202.1
																	215155	48012.4
																	215479	48133.1
																	215850	48187.2
																	217244	48370.3
																	217627	48399.4
																	219150	48769.8
																	221638	48952.9
																	221963	49235.9
																	222096	49389.9
																	222483	49635.4
																	225708	49793.5
																	227178	49835.2
																	227252	49860.1
																	227918	50205.5
																	228189	51100.3
																	231206	52386.2
																	231360	52569.3
																	231672	52814.9
																	231918	53618.1
																	233254	54163.2
																	235051	54338
																	235796	54729.2
																	236629	54953.9
																	237332	55336.8
																	238235	56002.7
																	239051	56730.9
																	239408	56785
																	242305	57130.4
																	243708	57733.9
																	246546	58428.9
																	246646	58932.4
																	249413	58953.2
																	250595	59968.7
																	260387	60093.5
																	265797	60580.4
																	269314	60580.4
																	269559	60588.7
																	274233	60592.9
																	276160	60659.5
																	278940	60730.2
																	279942	61275.4
																	280937	61666.6
																	282340	62207.6
																	283546	62536.4
																	283800	62548.8
																	285686	63006.6
																	291649	63585.1
																	293151	63705.8
																	295469	64300.9
																	299003	66385.8
																	300542	66560.6
																	304929	66806.2
																	305049	67139.1
																	305074	67534.4
																	318533	67700.9
																	331892	67780
																	339291	68008.9
																	340706	68387.6
																	352146	68645.6
																	363116	69561.1
																	374869	69815
																	376150	70252
																	378368	70314.4
																	383254	71242.4
																	385094	71450.5
																	392701	71475.5
																	395494	71700.2
																	399314	72216.2
																	405236	73056.9
																	410309	73481.4
																	439523	74064
																	442237	74363.6
																	449956	74396.9
																	450398	74555.1
																	467011	74654.9
																	474630	74904.6
																	570272	75379.1
																	593827	75632.9
																	654358	76431.9
																		76960.5
																		77984.2
																		78150.7
																		78229.8
																		78650.1
																		79157.8
																		79956.8
																		80497.8
																		80564.4
																		80693.4
																		80809.9
																		81559
																		81638.1
																		82021
																		82137.5
																		82387.2
																		83477.5
																		83814.6
																		84405.6
																		85054.8
																		85233.7
																		85250.4
																		85866.3
																		86099.3
																		86677.8
																		87310.4
																		87568.4
																		88438.2
																		88679.5
																		89291.3
																		89507.7
																		90040.4
																		90073.7
																		90610.5
																		90735.4
																		90743.7
																		90935.1
																		91064.1
																		91068.3
																		91076.6
																		91147.4
																		91363.8
																		91530.2
																		91809.1
																		91875.6
																		92795.4
																		92799.5
																		92945.2
																		93303.1
																		93719.2
																		93864.9
																		94197.8
																		94909.4
																		96507.5
																		96536.6
																		97668.6
																		97697.7
																		97785.1
																		97914.1
																		98542.5
																		98734
																		99391.5
																		99508
																		99778.5
																		100278
																		100478
																		101064
																		101655
																		101847
																		102305
																		102683
																		102700
																		102721
																		102937
																		103124
																		103670
																		105051
																		105430
																		106321
																		106579
																		107303
																		107598
																		108722
																		108797
																		109354
																		109650
																		109666
																		109820
																		110120
																		110449
																		110736
																		111040
																		111893
																		112001
																		112043
																		113083
																		113512
																		114244
																		114827
																		114964
																		115572
																		115780
																		116142
																		116841
																		117453
																		118289
																		118980
																		119026
																		119571
																		119658
																		120187
																		122667
																		123063
																		123862
																		123978
																		125393
																		125410
																		125493
																		125580
																		125780
																		125814
																		126159
																		126454
																		126679
																		127578
																		129251
																		129422
																		129522
																		129563
																		129775
																		130395
																		130849
																		131099
																		131981
																		132035
																		132048
																		133009
																		133650
																		133879
																		135772
																		136047
																		137766
																		138252
																		138627
																		138673
																		139027
																		139310
																		139601
																		139730
																		140038
																		140849
																		142048
																		143896
																		143979
																		145639
																		145972
																		146126
																		147046
																		147874
																		148049
																		148419
																		148544
																		150321
																		151183
																		151262
																		151507
																		151524
																		151611
																		152315
																		152327
																		152681
																		153605
																		154441
																		155078
																		155627
																		156959
																		157899
																		158840
																		161250
																		161628
																		161707
																		169306
																		169377
																		169485
																		170626
																		171541
																		172577
																		174084
																		175719
																		177813
																		178216
																		178574
																		180289
																		181225
																		181820
																		182203
																		182374
																		182686
																		183993
																		184342
																		184838
																		184925
																		185137
																		185391
																		187988
																		188358
																		188379
																		189120
																		190680
																		191409
																		193040
																		193402
																		193689
																		194522
																		195146
																		197759
																		198571
																		201729
																		202220
																		202674
																		202799
																		203498
																		205125
																		205271
																		205346
																		206736
																		208230
																		209337
																		211513
																		212096
																		214530
																		216154
																		216195
																		218197
																		218900
																		219549
																		220981
																		223840
																		224335
																		224801
																		225721
																		231252
																		231343
																		233982
																		239742
																		239750
																		241502
																		244423
																		244648
																		246895
																		249821
																		260304
																		266571
																		272002
																		275232
																		276792
																		276875
																		285357
																		300796
																		301974
																		384440
																		407633
																		457493

## Sheet: Figure 7
		Fig. 7a
			Ad-Cotnrol			Ad-NQO1
		Nqo1	0.733779	0.987607	1.27861	11.0011	10.6757	12.4055
		Pgc1a	0.926563	1.01047	1.06297	1.44108	1.69262	1.56732
		Fig. 7b
		Ad-Control	Ad-NQO1
		0.646814	2.97039
		1.59942	2.86986
		0.753764	3.48595
		Fig. 7c
			Ad-Control			Ad-NQO1
		1	5.07	5.05	4.94	6.54	5.54	6.72
		7	4.71	4.75	4.81	5.9	5.28	6.46
		12	4.51	4.58	4.6	5.58	5.14	6.33
		18	2.58	2.69	2.44	3.54	2.92	3.58
		23	2.46	2.54	2.34	3.12	2.77	3.29
		29	2.37	2.45	2.27	3	2.74	3.24
		34	9.73	11.07	11.12	11.78	8.29	9.84
		40	9.34	10.6	10.59	12.46	7.92	9.25
		45	18.65	18.74	23.4	14.71	14.81	20.05
		51	18.42	18.38	21.66	14.85	14.75	19.34
		56	2.22	2.43	1.85	2.57	1.99	2.32
		62	2.23	2.4	2.08	2.41	2	2.39
		67	2.31	2.44	2.21	2.36	2.1	2.48
		Fig. 7d
			Ad-Control			Ad-NQO1
		PPARy	1.3543	0.694914	0.950791	0.909461	1.69972	0.808656
		PPARa	1.32554	0.880027	0.794435	0.510766	1.69772	1.25349
		C/EBPa	1.14411	0.753119	1.10277	0.310673	0.600746	0.187527
		LEPR	1.1648	0.970386	0.864815	0.59039	0.779734	1.12185
		FASN	0.791727	0.974381	1.23389	0.538651	1.00947	0.558534

## Sheet: Supplemental Figure 1
	Supplement 1a
		D0			D10			D14			D0			D10			D14
	Pink1	1.03485	0.96555	0.9996	4.85484	8.22162	6.67803	3.5294	6.36174	7.1079	0.76284	1.05662	1.18054	0.823278	0.985858	1.28294	1.66954	2.54815	2.92706
	Supplement 1b
		D0			D4			D14			D0			D4			D6
	Pink1	0.931541	0.9984	1.07006	1.13894	2.02467	2.39113	2.92349	4.43118	4.04935	1.04345	1.02909	0.927464	0.902102	1.41555	1.06538	1.30257	1.69509	1.8042
	Supplement 1c			Suppement 1d			Supplement 1e
	NC	HFD		NC-female	HFD-female		D0	D3	D5	D10
	1.02669	1.45753			1.56142		1.81965	1.13627	1.55478	2.16394
	1.58945	0.996439		1.70274	2.06746		0.606534	1.26021	1.65137	2.79657
	0.918953	1.04606		0.884456	4.12062		0.573816	2.02604	1.93678	2.99729
	0.845202	1.37891		0.805448	1.4772
	0.988646	0.916962		1.05912	0.382323
	0.511756	0.871146		0.548234	0.533242
	1.1193

## Sheet: Supplemental Figure 2
	Fig.2a			Fig. 2b
	WT-male	ParkinKO-male			WT								ParkinKO
	27.9	22.6		eWAT/BW	0.0189283	0.0198377	0.0169669	0.0205574	0.0191792	0.0195578	0.017501	0.0164413	0.0153717	0.0115894	0.00970094	0.0129263	0.0149262	0.0184314	0.0143251	0.0158723
	26.5	24.6		LV/BW	0.0468996	0.047966	0.0460703	0.0419303	0.0410143	0.0443112	0.0454283	0.0454863	0.0427655	0.0501179	0.0410187	0.0446083	0.0423852	0.0383137	0.0378698	0.0457599
	24.2	21.4		HRT/BW	0.00451254	0.00477359	0.00467355		0.00475986	0.00448129	0.00496644	0.00456171	0.0049646	0.00528455	0.00429439	0.00452074	0.0050041	0.00435784	0.00509702	0.0063714
	24.4	21.7		Quad/BW	0.0172975	0.0154868	0.0137107	0.0172131	0.015043	0.0139966	0.0163758	0.0166986	0.0133097	0.0168415	0.0198598	0.0167604	0.0189795	0.0162598	0.0157956	0.0175584
	27.9	24.4
	23.52	20.4		Fig. 2d
	25.33	23.19			WT-Female							ParkinKO-Female
	22.93	22.24		gWAT/BW	0.0079238	0.0176503	0.0119702	0.0106155	0.0163495	0.0189286	0.0116067	0.0135402	0.0143025	0.00993333	0.00598136	0.0137117	0.00740741
				LV/BW	0.0519492	0.0447786	0.0475823	0.0492048	0.0479043	0.0410977	0.0452528	0.0465018	0.0485805	0.0444667	0.0479208	0.0473129	0.0443322
	Fig. 2c			HRT/BW	0.00594699	0.00488112	0.00515432	0.00477124	0.0050546	0.00477941	0.00511236	0.0048606	0.00513461	0.00515385	0.00647059	0.00469111	0.00505612
	WT-Female	ParkinKO-Female		Quad/BW	0.0126946	0.0127599	0.0148251	0.0129139	0.0137234	0.0152048	0.0152247	0.0133035	0.0126432	0.0142359	0.0135119	0.0141286	0.0145174
	18.11	19.01
	21.45	20.43		Fig. 2e												Fig. 2f
	19.44	19.5			ParkinAdi-HFD					Control f/f-HFD							Control f/f-NC			ParkinAdi-NC
	18.36	17.17		SKM	0.750195	0.540999	0.715212	0.706837	0.770164	1.63068	0.782826	0.82549	0.772165	0.988841		eWAT	0.972053	1.06459	0.963354	4.15056	6.92362	3.88726
	19.23	19.91		LV	0.606187	0.475765	0.473991	0.878012	0.61681	0.783098	2.08243	0.758863	0.429671	0.945942		iWAT	0.475472	2.27302	0.223265	9.73626	16.4721	13.9035
	19.04	17.82		BAT	0.181271	0.39461	0.665086	0.512766	0.206146	2.27711	0.972071	0.938502	0.326379	0.48594		BAT	0.4	0.04	0.1	4.155	7.44	3.01
				iWAT	1.13442	0.540536	0.411104	0.408367	0.757014	0.851168	0.870094	1.08891	1.1184	1.07143		LV	0.0224251	1.04236	0.0147701	0.313098	0.393883	0.189882
				eWAT	0.377213	0.427466	0.368877	0.420543	0.38279	1.25839	0.843581	1.15889	0.900435	0.838706		SKM	0.054457	0.032835	0.01733	0.055213	0.02112	0.104644
	Figure 2g
		Control f/f-HFD								ParkinAdi-HFD
	eWAT	1.378	2.3949	0.5336	2.1805	3.01	2.2845	1.0564	0.3349	0.9449	0.6683	1.0806	1.018	0.5593	0.8669	0.2976	0.3721
	iWAT	0.701	1.3065	0.3442	0.9053	1.61	1.425	0.8009	0.3046	0.6096	0.4441	0.7228	0.5639	0.3965	0.8429	0.26	0.3781
	BAT	0.1392	0.3152	0.1079	0.213	0.3705	0.3341	0.137	missing	0.095	0.1061	0.184	0.147	0.1099	0.194	0.1279	0.0726
	Quad	0.3371	0.3986	0.367	0.3573	0.4125	0.391	0.3177	0.3658	0.3478	0.3167	0.3849	0.3326	0.3496	0.3945	0.456	0.3636
	Liver	1.1649	1.4545	0.7414	1.3584	1.779	1.318	1.0519	0.7228	0.898	0.9485	1.0619	0.931	0.8882	1.1113	0.9879	0.8824
	Fig. 2i
		Control f/f-HFD							ParkinAdi-HFD
	Tnfa	0.92373	0.570899	1.99411	1.47843	0.723353	0.631339	0.678137	0.915433	0.646159	0.548735	0.292156	0.202163	0.424887	0.351741	0.767559
	Il1b	0.679495	0.918174	0.885819	1.79058	0.970299	0.499462	1.25618	0.323435	0.984405	0.448958	0.820505	0.214576	0.34754	2.55964	0.951571
	Mcp1	1.21018	0.277921	2.46154	1.8599	0.588202	0.20663	0.395628	0.166081	0.344951	0.222964	0.078569	0.515159	0.293199	0.483207	0.117595
	F4/80	0.732025	ND	1.94624	1.83164	0.501334	0.399972	0.588792	0.449646	0.516242	0.239269	0.162785	0.591679	0.548209	0.7178	0.206418
	Fig. 2j
		Control f/f-HFD							ParkinAdi-HFD
	Ifn-y	436.942	206.611	703.09	308.928	368.286	720.25	167.888	310.916	565.013	386.98	314.888	173.007	577.542	327.782
	IL-10	1010.85	579.54	612.952	543.363	1486.76	775.774	698.533	528.875	935.935	1048.25	590.382	851.029	713.818	1846.54
	IL-12p70	63.269	ND	ND	47.7698	ND	149.582	ND	ND	102.896	ND	106.344	ND	ND	85.3114
	IL-1B	ND	25.8669	ND	55.6148	ND	27.2877	33.6748	35.8017	37.9278	22.3124	31.5468	ND	19.4658	10.9054
	IL-2	227.031	103.938	16.6777	71.0039	276.001	228.082	69.8486	151.294	462.958	130.545	122.835	ND	21.8142	344.631
	IL-5	1121.07	2035.79	1912.43	1361.45	1562.29	2161.18	2210.93	1403.62	3210.19	1005.6	1524.37	1149.13	1379.91	2593.67
	IL-6	111.384	54.4262	157.462	253.752	301.652	275.242	ND	ND	139.143	46.0517	73.6885	128.611	76.4138	68.2195
	KC/GRO	10320.4	10439.5	26266.5	24748	22437.7	11482.6	10982.9	17801.4	16708.2	42031.5	10762.4	50303.7	18380.2	29280.5
	TNFa	5577.35	3221.79	5752.86	4347.46	7330.18	6662.11	3468.46	4321.11	4674.84	4327.44	5043.41	3525.78	5193.3	5770.61
	Fig. 2k
		Control f/f-NC										ParkinAdi-NC
	1	18.1	18.95	18.44	14.6	14.21	12.27	13.1				14.28	12.39	12.95	13.56	14.07	14.76	17.24
	2	24.66	22.49	25.26	23.63	24.33	21.06	25.49				22.68	22.88	23.76	26.57	23.08	22.51	18.42
	3	23.34	26.51	23.78	25.37	25.67	28.36	25.31				23.32	24.27	24.81	27.73	23.69	24.33	20.11
	4	25.02	26.55	24.52	26.69	27.41	28.25	26.14				24.04	24.53	26.22	27.58	23.75	27.28	23.4
	7	36.2	31.12	30.01	33.47	28.07	34.71	28.19				32.35	31.39	31.18	29.6	37.91	28.67	25.48
	10	39.22	31.84	33.02	39.42	31.47	38.56	30.11				34.59	34.45	32.72	30.61	29.57	31.23	27.64
	11	40.2	32.25	33.33	40.45	32.79	39.26	30.56				34.76	34.55	33.68	30.32	29.89	31.81	28.05
	12	38.01	32.97	31.25	39.08	30.77	39.67	29.66				33.15	32.75	30.96	28.74	29.78	30.82	27.94
	13	38.99	32.87	31.39	38.83	30.23	40.97	30.44				35.53	35.45	31.26	33.45	29.73	31.3	28.46
	14	39.46	33.12	31.86	40.05	31.73	42.18	30.15				37.54	35.38	33.46	30.47	29.96	31.07	28.92
	15	40.68	33.36	32.64	40.94	31.83	42.8	31.58				39.61	36.11	34.18	31.77	30.34	30.9	29.03
	16	41.83	33.57	32.93	41.71	32.9	44.16	31.91				38.48	36.52	34.78	32.71	31.06	31.1	30.27
	17	40	34.12	32.64	41.18	31.83	42.59	31.69				38.02	35.47	35.01	31.22	30.91	29.8	29.97
	18	42.59	34.36	33.13	42.82	33.36	40.79	32.8	40.12	33.92	31.67	39.26	38.46	36.46	31.84	31.33	28.36	30.22	27.4	39.09	32.42
	19	39.57	35.2	34.39	41.92	30.48	26.9	32.67	41.88			40.34	40.08	37	32.02	30.9	29.06	30.44	28.81
	20	35.61	36.39	33.77	42.58	30.95	32.37	32.89	41.89			39.9	40.6	38.7	32.62	31.14	28.74	29.93	29.06
	21	34.68	35.33	32.45	42.95	31.18	34.32	31.9	40.5			35.22	39.42	37.34	31.44	31.73	26.77	31.27	29.92
	22	30.85	36.2	30.44	39.26	30.36	31.7	26.73				35.92	39.1	31.45	31.24	31.42	29.61	28.12	35.35
	24	29.2	26.1	32.9	34.5	28.8	30.9	misisng				27.5	30.9	35.6	30.9	29.8	31.7	missing
	Fig. 2l
		Control f/f							ParkinAdi
	0	165	199	179	194	171	160	187	221	223	168	182	182
	15	298	359	333	276	273	286	324	277	328	322	348	257
	30	364	345	309	243	230	266	301	297	301	297	357	238
	45	262	304	281	228	230	285	283	287	283	257	301	226
	60	221	290	275	226	234	223	265	241	260	209	261	224
	90	178	201	188	186	198	156	179	210	200	185	199	198
	120	173	205	185	178	182	160	176	180	198	160	180	178
	Fig. 2m
		Control f/f							ParkinAdi
	0	162	186	197	193	181	196	148	145	162	182	165	187	175
	15	283	351	431	295	347	298	309	250	308	314	324	331	286
	30	257	401	309	375	335	294	293	219	283	280	322	308	364
	60	204	315	293	338	269	251	250	169	209	210	232	283	223
	90	195	271	295	240	236	255	235	150	192	191	207	239	210
	120	193	257	272	234	235	249	222	152	208	184	188	233	176
	Fig. 2n
		Control f/f							ParkinAdi
	0	199	195	236	195	195	204	182	194	204	184	139	185	184
	15	208	196	206	182	158	199	178	175	160	155	118	138	138
	30	151	135	162	136	138	135	131	146	129	127	106	123	114
	60	144	142	163	122	112	106	104	107	102	99	90	96	111
	90	154	144	170	134	121	111	99	104	99	91	73	102	109
	120	174	174	178	154	138	101	88	119	103	101	86	81	103

## Sheet: Supplemental Figure 3
	Supplemental 3a
		RT						Cold
	Ucp1	0.673	0.857	1.229	1.422	0.961	0.857	1.503	1.831	1.87	2.326	2.985	3.792	2.27
	Park6	0.782374	1.03235	0.959883	1.12969	0.969915	1.12579	0.481608	1.0111	0.33354	0.539962	0.911258	0.950295	ND
	Park2	0.793134	0.521463	0.379096	2.26677	1.0074	1.03214	0.414843	0.620127	0.292323	0.113097	0.344037	0.333472	ND
	Supplemental 3b			Supplemental 3c
	Control f/f	ParkinAdi			Control f/f					ParkinBAT
	37.4	37.4		LV	0.8134	1.89867	1.31707	1.73928	0.991358	0.610658	0.853785	1.11916	1.38896	1.02744
	37.3	37.2		SKM	1.22805	1.39981	1.40113	1.37145	1.46675	0.975781	1.01113	0.956817	0.99124	1.06503
	36.6	37.4		iWAT	0.677387	0.703583	0.708328	0.53073	0.780022	1.75603	0.904894	0.546009	0.426837	1.36623
	36.4	36.8		eWAT	0.570963	1.13412	1.38237	0.898544	0.995017	0.9299	1.31903	1.00609	0.810586	0.9344
	37.2	36.9		BAT	0.046681	0.041278	0.045687	0.006508	0.020353	0.367956	0.901686	2.46356	1.07433	0.192473
	36.9	37.5
	37	37.2		Supplemental 3d			Supplemental 3e
	36.4	37.1		Control	ParkinBAT			Control f/f								ParkinBAT
	36.5			0.954	0.947		eWAT	0.019091	0.018973	0.031776	0.016567	0.015096	0.013552	0.014033	0.02296	0.023466	0.020302	0.016513	0.023608	0.01776	0.011101	0.011727	0.017176	0.013407
	36.9			0.822	0.896		iWAT	0.009824	0.008992	0.017797	0.01085	0.007727	0.006464	0.00992	0.012485	0.01054	0.013487	0.008353	0.01395	0.01013	0.00941	0.007568	0.00995	0.009473
	36.8			0.862	0.798
				0.88	1.115		Supplemental 3f
				0.79	1.284			Control f/f-NC							ParkinBAT-NC
				1.066	1.285		0	165	199	179	194	171	160	187	179	171	179	215
				0.875	1.255		15	298	359	333	276	273	286	324	290	351	293	316
				1.249	1.066		30	364	345	309	243	230	266	301	272	308	289	323
				0.83	0.796		45	262	304	281	228	230	285	283	244	257	266	299
				1.002	1.607		60	221	290	275	226	234	223	265	243	238	266	285
				0.979	1.277		90	178	201	188	186	198	156	179	189	188	170	189
					1.041		120	173	205	185	178	182	160	176	188	173	178	210
				Supplemental 3g
					Control f/f-HFD					ParkinBAT-HFD
				0	100	134	104	93	93	98	122	98	138
				15	231	368	254	280	263	299	326	325	341
				30	298	342	288	268	277	304	337	275	301
				45	290	316	265	276	276	303	329	261	291
				60	251	282	257	246	274	283	281	255	232
				90	233	218	187	160	182	214	185	204	179
				120	185	162	166	153	174	182	176	175	155

[truncated: 4 more sheets: Supplemental Figure 4, Supplemental Figure 5, Supplemental Figure 6, Supplemental Figure 7]
